# Supplementary material for: Next-generation phenotyping: introducing phecodeX for enhanced discovery research in medical phenomics
Source: Bioinformatics. 2023 Nov 1;39(11):btad655. doi: 10.1093/bioinformatics/btad655 (PMC10627409; doi:10.1093/bioinformatics/btad655)
Supplement: btad655_Supplementary_Data [file btad655_supplementary_data.zip]

Archive with 2 entries (2 files):
- 13Sept23_supplemental_tables.xlsx
- Bastarache_bioRxiv_20220907.pdf
