# Supplementary material for: Next-generation phenotyping: introducing phecodeX for enhanced discovery research in medical phenomics
Source: Bioinformatics. 2023 Nov 1;39(11):btad655. doi: 10.1093/bioinformatics/btad655 (PMC10627409; doi:10.1093/bioinformatics/btad655)
Supplement: btad655_Supplementary_Data [file btad655_supplementary_data.zip › 13Sept23_supplemental_tables.xlsx]

## Sheet: S1 - Authors
Supplemental Table 1: Clinical domain expertise by author
Name	Medical specialty	Section reviewed
William Stead	Nephrology	All codes
April Barnado	Rheumatology	Muscloskeletal
Julie Bastarache	Pulmonology	Respiratory
Elly Brokamp	Genetic councillor	Congenital
Merideth Campell	Neonatology	Neonatal
Jeffrey Goldstein	Pathology	Blood/Immune
Beth Ann Malow	Neurology	Neurological
Jonathan Mosley	Clinical Pharmacology	Cardiovascular
Travis Osterman	Oncology	Neoplasms (solid tumor)
Dolly Ann Padovani-Claudio	Opthomology	Sense organs
Andrea Ramirez	Endocrinology	Endocrine/Metab
Dan Roden	Cardiology	Cardiovascular (arrhythmia)
Bryce Schuller	Pediatrics	Congenital
Edward D. Siew	Nephrology	Genitourinary
Jennifer Sucre	Neonatology	Pregnancy
Isaac Thomsen	Infectious disease	Infections
Rory Tinker	Medical Genetics	Genetic
Sara Van Driest	Pediatrics	Developmental phecodes
Colin G. Walsh	Psychiatry	Mental
Jeremy Warner	Hematology Oncology	Neoplasms & Blood/Immune
Quinn Wells	Cardiology	Cardiovascular
Lee Wheless	Dermatology	Dermatological

## Sheet: S2 - PhecodeX information
Supplemental Table 2: PhecodeX phecode map including category, code name, and counts of mapped International Classifiers of Disease (ICD) billing codes.
Category number	Category short	phecode	phecode_string	icd10_only	WHO ICD-10 compatible	ICD9-CM count	ICD10-CM count	ICD-10 WHO count
1	Infections	ID_001	Salmonella	0	1	17	24	12
1	Infections	ID_002	Staphylococcus	0	1	18	59	13
1	Infections	ID_002.1	Staphylococcus aureus	0	1	6	12	2
1	Infections	ID_003	Escherichia coli	0	1	14	15	8
1	Infections	ID_004	Streptococcus	0	1	30	72	32
1	Infections	ID_004.1	Streptococcus pneumoniae	0	1	5	35	4
1	Infections	ID_004.2	Group A Streptococcus	0	1	9	9	10
1	Infections	ID_004.3	Group B Streptococcus	0	1	2	7	4
1	Infections	ID_004.4	Scarlet fever	0	1	1	5	1
1	Infections	ID_005	Mycobacteria	0	1	515	94	75
1	Infections	ID_005.1	Mycobacterium tuberculosis	0	1	502	78	60
1	Infections	ID_005.2	Disseminated mycobacterium avium-intracellulare complex (DMAC)*	1	0	0	1	0
1	Infections	ID_005.3	Mycobacterium leprae [Leprosy]	0	1	7	10	10
1	Infections	ID_006	Neisseria	0	1	66	62	25
1	Infections	ID_006.1	Neisseria meningitidis	0	1	14	18	10
1	Infections	ID_006.2	Neisseria gonorrhea	0	1	51	44	14
1	Infections	ID_007	Hemophilus infection	0	1	5	8	8
1	Infections	ID_007.1	Hemophilus influenzae	0	1	3	6	6
1	Infections	ID_007.2	Haemophilus ducreyi	0	1	1	1	1
1	Infections	ID_008	Helicobacter [H. pylori]	0	1	1	1	1
1	Infections	ID_009	Pseudomonas	0	1	4	4	3
1	Infections	ID_010	Corynebacterium	0	1	13	15	8
1	Infections	ID_010.1	Corynebacterium diphtheriae	0	1	12	14	7
1	Infections	ID_011	Klebsiella	0	1	4	3	3
1	Infections	ID_012	Proteus	0	1	2	1	1
1	Infections	ID_013	Mycoplasma	0	1	2	4	4
1	Infections	ID_014	Bacteroides fragilis	0	1	1	1	1
1	Infections	ID_015	Clostridium	0	1	11	13	8
1	Infections	ID_015.1	Clostridium perfringens	0	1	2	2	2
1	Infections	ID_015.2	Clostridium difficile	0	1	1	3	1
1	Infections	ID_015.3	Clostridium botulinum	0	1	3	4	1
1	Infections	ID_016	Chlamydia	0	1	27	28	22
1	Infections	ID_016.1	Chlamydia trachomatis	0	1	17	19	14
1	Infections	ID_016.2	Chlamydia psittaci	0	1	5	1	1
1	Infections	ID_017	Bartonellosis	0	1	3	7	7
1	Infections	ID_018	Serratia	0	0	1	1	0
1	Infections	ID_019	Treponema	0	1	106	119	54
1	Infections	ID_019.1	Treponema pallidum [syphilis]	0	1	100	113	48
1	Infections	ID_019.2	Treponema carateum	0	1	6	6	6
1	Infections	ID_020	Borrelia	0	1	5	10	6
1	Infections	ID_020.1	Lyme disease	0	1	1	6	2
1	Infections	ID_021	Rickettsia	0	1	17	18	17
1	Infections	ID_021.2	Spotted fever	0	1	4	5	5
1	Infections	ID_022	Ehrlichiosis	0	0	4	5	0
1	Infections	ID_023	Vibrio	0	1	6	7	6
1	Infections	ID_024	Pertussis	0	1	6	13	5
1	Infections	ID_025	Enterococcus	0	1	1	2	1
1	Infections	ID_026	Actinomyces and Nocardia	0	1	8	18	15
1	Infections	ID_027	Shigella	0	1	7	7	7
1	Infections	ID_028	Bacillus	0	1	8	8	8
1	Infections	ID_029	Leptospira	0	1	6	6	4
1	Infections	ID_030	Campylobacter	0	1	1	1	1
1	Infections	ID_031	Listeria	0	1	1	12	7
1	Infections	ID_032	Yersinia	0	1	10	10	10
1	Infections	ID_033	Francisella	0	1	7	8	8
1	Infections	ID_034	Brucella	0	1	7	7	8
1	Infections	ID_035	Burkholderia	0	1	2	6	6
1	Infections	ID_036	Spirillum	0	1	1	1	1
1	Infections	ID_037	Streptobacillus	0	1	1	1	1
1	Infections	ID_038	Erysipelothrix	0	1	1	5	5
1	Infections	ID_039	Pasteurella	0	1	1	1	1
1	Infections	ID_040	Legionella	0	1	1	2	2
1	Infections	ID_041	Coxiella	0	1	1	1	1
1	Infections	ID_042	Tropheryma	0	0	1	1	0
1	Infections	ID_050	Enterovirus	0	1	52	57	20
1	Infections	ID_050.1	Poliovirus	0	1	33	42	9
1	Infections	ID_050.2	Coxsackie virus	0	1	10	2	1
1	Infections	ID_050.3	ECHO virus	0	1	2	2	1
1	Infections	ID_050.4	Hand, foot, and mouth disease	0	1	1	1	1
1	Infections	ID_050.5	Enteroviral vesicular pharyngitis	0	1	1	1	1
1	Infections	ID_050.6	Rhinovirus	0	1	1	1	1
1	Infections	ID_052	Herpesvirus	0	1	69	102	43
1	Infections	ID_052.1	Herpes simplex	0	1	27	29	15
1	Infections	ID_052.3	Varicella zoster virus	0	1	26	29	14
1	Infections	ID_052.31	Varicella [chickenpox]	0	1	7	10	6
1	Infections	ID_052.32	Herpes zoster	0	1	19	19	8
1	Infections	ID_052.4	Infectious mononucleosis	0	1	1	21	5
1	Infections	ID_052.5	Cytomegalovirus [CMV]	0	1	3	11	7
1	Infections	ID_052.6	Human herpesvirus 6	0	0	3	3	0
1	Infections	ID_052.7	Human herpesvirus 7	0	0	2	2	0
1	Infections	ID_053	Parvovirus	0	1	2	3	3
1	Infections	ID_054	Hepatovirus	0	1	31	40	29
1	Infections	ID_054.1	Hepatitis A	0	1	2	3	3
1	Infections	ID_054.2	Hepatitis B	0	1	12	11	12
1	Infections	ID_054.21	Hepatitis B with delta	0	1	6	4	6
1	Infections	ID_054.3	Hepatitis C	0	1	7	7	2
1	Infections	ID_054.31	Chronic hepatitis C	0	1	2	1	1
1	Infections	ID_054.32	Acute hepatitis C	0	1	2	3	1
1	Infections	ID_054.5	Hepatitis E	0	1	2	1	1
1	Infections	ID_055	Poxvirus	0	1	30	21	4
1	Infections	ID_055.1	Molluscum contagiosum	0	1	1	1	1
1	Infections	ID_056	Human papillomavirus	0	1	9	14	3
1	Infections	ID_056.1	Plantar wart	0	0	1	1	0
1	Infections	ID_056.2	Anogenital (venereal) warts	0	1	1	1	1
1	Infections	ID_057	Retrovirus	0	1	21	23	36
1	Infections	ID_057.1	Human immunodeficiency virus	0	1	16	11	33
1	Infections	ID_057.2	Human T-cell lymphotropic virus type 1*	1	1	0	4	1
1	Infections	ID_058	Pneumoviridae	0	1	3	7	6
1	Infections	ID_058.1	Respiratory syncytial virus	0	1	3	4	4
1	Infections	ID_058.2	Human metapneumovirus*	1	1	0	3	2
1	Infections	ID_059	Coronavirus	0	1	2	7	3
1	Infections	ID_059.1	Sars-CoV-2*	1	1	0	2	1
1	Infections	ID_060	Adenovirus	0	1	7	9	9
1	Infections	ID_061	Influenza virus	0	1	17	29	9
1	Infections	ID_061.1	Influenza A virus	0	0	4	5	0
1	Infections	ID_062	Parainfluenza virus	0	1	1	2	2
1	Infections	ID_063	Rotavirus	0	1	1	1	1
1	Infections	ID_064	Norovirus	0	0	1	1	0
1	Infections	ID_065	Measles virus	0	1	10	7	5
1	Infections	ID_066	Orthorubulavirus [Mumps]	0	1	11	12	6
1	Infections	ID_067	Rubella	0	1	16	12	5
1	Infections	ID_068	Dengue virus	0	1	1	2	5
1	Infections	ID_068.1	Dengue hemorrhagic fever*	1	0	0	1	0
1	Infections	ID_069	Other specified viral infections	0	1	35	53	45
1	Infections	ID_070	Candidiasis	0	1	16	22	12
1	Infections	ID_070.4	Disseminated candidiasis	0	1	1	1	1
1	Infections	ID_071	Coccidioides	0	1	8	11	9
1	Infections	ID_072	Histoplasmosis	0	1	25	8	8
1	Infections	ID_073	Blastomyces	0	1	3	10	8
1	Infections	ID_074	Aspergillosis	0	1	3	9	7
1	Infections	ID_075	Cryptococcosis	0	1	2	8	8
1	Infections	ID_076	Pneumocystosis	0	1	1	1	1
1	Infections	ID_078	Zygomycosis	0	1	1	9	9
1	Infections	ID_079	Other specified fungal infections	0	1	7	25	23
1	Infections	ID_084	Parasites	0	1	152	211	164
1	Infections	ID_084.1	Amebiasis	0	1	10	14	11
1	Infections	ID_084.2	Plasmodium [Malaria]	0	1	17	18	19
1	Infections	ID_084.3	Leishmaniasis [Leishmania]	0	1	8	5	5
1	Infections	ID_084.31	Visceral leishmaniasis	0	1	1	1	1
1	Infections	ID_084.32	Cutaneous leishmaniasis	0	1	4	1	1
1	Infections	ID_084.4	Trichomoniasis	0	1	10	9	4
1	Infections	ID_084.5	Toxoplasmosis	0	1	10	15	8
1	Infections	ID_084.6	Enterobiasis	0	1	1	1	1
1	Infections	ID_084.7	Giardiasis	0	1	1	1	1
1	Infections	ID_084.8	Cryptosporidiosis	0	1	1	1	1
1	Infections	ID_086	Pediculosis, acariasis and other infestations	0	1	15	25	22
1	Infections	ID_086.1	Pediculosis	0	1	5	5	5
1	Infections	ID_086.2	Scabies	0	1	1	1	1
1	Infections	ID_087	Infectious prions	0	1	8	6	1
1	Infections	ID_088	Sexually transmitted disease, NEC	0	1	3	3	3
1	Infections	ID_089	Infections	0	1	1464	1165	807
1	Infections	ID_089.1	Bacterial infections	0	1	985	599	402
1	Infections	ID_089.2	Viral infections	0	1	364	435	289
1	Infections	ID_089.3	Fungal infections	0	1	100	124	110
1	Infections	ID_091	Gangrene	0	1	22	67	13
1	Infections	ID_092	Bacteremia, Sepsis, and SIRS	0	1	39	67	45
1	Infections	ID_092.1	Systemic inflammatory response syndrome	0	1	4	4	6
1	Infections	ID_092.2	Sepsis	0	1	31	58	35
1	Infections	ID_092.3	Meningococcemia	0	1	1	3	3
1	Infections	ID_092.5	Toxic shock syndrome	0	1	1	1	1
1	Infections	ID_092.8	Bacteremia	0	0	2	1	0
1	Infections	ID_097	Drug resistant microorganisms	0	1	23	28	21
1	Infections	ID_097.1	Methicillin resistant Staphylococcus aureus	0	0	4	5	0
1	Infections	ID_097.2	Resistance to penicillins	0	1	1	1	1
1	Infections	ID_097.3	Resistance to beta lactam antibiotics	0	1	1	4	5
2	Neoplasms	CA_100	Malignant neoplasm of the head and neck	0	1	101	126	99
2	Neoplasms	CA_100.1	Malignant neoplasm of the oral cavity	0	1	31	44	30
2	Neoplasms	CA_100.12	Malignant neoplasm of the tongue	0	1	11	12	9
2	Neoplasms	CA_100.13	Malignant neoplasm of the gums	0	1	5	5	4
2	Neoplasms	CA_100.14	Malignant neoplasm of the floor of mouth	0	1	5	6	5
2	Neoplasms	CA_100.15	Malignant neoplasm of the palate	0	1	3	9	6
2	Neoplasms	CA_100.2	Malignant neoplasm of the oropharynx	0	1	11	13	13
2	Neoplasms	CA_100.3	Malignant neoplasm of the nasopharynx	0	1	7	7	7
2	Neoplasms	CA_100.4	Malignant neoplasm of the hypopharynx	0	1	7	7	7
2	Neoplasms	CA_100.5	Malignant neoplasm of nasal cavities, middle ear, and accessory sinuses	0	1	10	11	10
2	Neoplasms	CA_100.6	Malignant neoplasm of the larynx	0	1	10	10	9
2	Neoplasms	CA_100.7	Malignant neoplasm of the pharynx	0	1	1	3	1
2	Neoplasms	CA_100.8	Malignant neoplasm of the lip	0	1	9	11	10
2	Neoplasms	CA_100.9	Malignant neoplasm of the salivary glands	0	1	7	11	6
2	Neoplasms	CA_101	Malignant neoplasm of the digestive organs	0	1	84	102	88
2	Neoplasms	CA_101.1	Malignant neoplasm of the esophagus	0	1	11	8	10
2	Neoplasms	CA_101.2	Malignant neoplasm of stomach	0	1	12	14	12
2	Neoplasms	CA_101.21	Malignant neoplasm of cardia	0	1	1	1	1
2	Neoplasms	CA_101.3	Malignant neoplasm of the small intestine	0	1	8	13	9
2	Neoplasms	CA_101.4	Malignant neoplasm of the lower GI tract	0	1	24	29	25
2	Neoplasms	CA_101.41	Colorectal cancer	0	1	16	21	19
2	Neoplasms	CA_101.411	Malignant neoplasm of colon	0	1	12	13	11
2	Neoplasms	CA_101.412	Malignant neoplasm of appendix	0	1	1	2	2
2	Neoplasms	CA_101.42	Malignant neoplasm of anus	0	1	4	5	5
2	Neoplasms	CA_101.6	Malignant neoplasm of the liver and intrahepatic bile ducts	0	1	6	9	7
2	Neoplasms	CA_101.61	Malignant neoplasm of the liver	0	1	2	5	3
2	Neoplasms	CA_101.62	Malignant neoplasm of the intrahepatic bile ducts	0	1	1	1	1
2	Neoplasms	CA_101.7	Malignant neoplasm of the gallbladder and extrahepatic bile ducts	0	1	5	4	4
2	Neoplasms	CA_101.71	Malignant neoplasm of the gallbladder	0	1	1	1	1
2	Neoplasms	CA_101.8	Malignant neoplasm of the pancreas	0	1	8	10	9
2	Neoplasms	CA_102	Malignant neoplasm of the thoracic and respiratory organs	0	1	40	58	33
2	Neoplasms	CA_102.1	Malignant neoplasm of the of bronchus and lung	0	1	9	28	8
2	Neoplasms	CA_102.3	Malignant neoplasm of the trachea	0	1	3	4	3
2	Neoplasms	CA_102.5	Malignant neoplasm of the heart, mediastinum, thymus, and pleura	0	1	12	13	11
2	Neoplasms	CA_102.51	Malignant neoplasm of the heart	0	1	1	1	1
2	Neoplasms	CA_102.52	Malignant neoplasm of the mediastinum	0	1	4	4	4
2	Neoplasms	CA_102.53	Malignant neoplasm of the of pleura	0	1	5	2	2
2	Neoplasms	CA_102.54	Malignant neoplasm of the thymus	0	1	1	4	2
2	Neoplasms	CA_103	Malignant neoplasm of the skin	0	1	76	247	45
2	Neoplasms	CA_103.1	Melanomas of skin	0	1	12	68	22
2	Neoplasms	CA_103.2	Keratinocyte carcinoma	0	0	20	72	0
2	Neoplasms	CA_103.21	Basal cell carcinoma	0	0	10	32	0
2	Neoplasms	CA_103.22	Squamous cell carcinoma of the skin	0	0	10	40	0
2	Neoplasms	CA_103.3	Carcinoma in situ of skin	0	1	11	29	11
2	Neoplasms	CA_104	Malignant sarcoma-related cancers	0	1	40	100	56
2	Neoplasms	CA_104.1	Malignant neoplam of the bone and/or cartilage	0	1	13	34	16
2	Neoplasms	CA_104.2	Malignant neoplasm of retroperitoneum and peritoneum	0	1	5	7	7
2	Neoplasms	CA_104.3	Malignant neoplasm of connective and soft tissue	0	1	12	18	11
2	Neoplasms	CA_104.4	Malignant neoplasm of peripheral nerves*	1	1	0	17	11
2	Neoplasms	CA_104.5	Gastrointestinal stromal tumor*	1	0	0	8	0
2	Neoplasms	CA_104.6	Kaposi's sarcoma	0	1	9	12	9
2	Neoplasms	CA_105	Malignant neoplasm of the breast	0	1	17	106	17
2	Neoplasms	CA_105.1	Malignant neoplasm of the breast, female	0	1	11	37	1
2	Neoplasms	CA_105.2	Malignant neoplasm of the breast, male	0	0	3	36	0
2	Neoplasms	CA_106	Gynecological malignant neoplasms	0	1	43	70	46
2	Neoplasms	CA_106.1	Malignant neoplasm of external female genital organs and cervix	0	1	14	21	19
2	Neoplasms	CA_106.11	Malignant neoplasm of the vulva	0	1	5	7	7
2	Neoplasms	CA_106.12	Malignant neoplasm of the vagina	0	1	2	2	2
2	Neoplasms	CA_106.13	Malignant neoplasm of the cervix	0	1	7	12	10
2	Neoplasms	CA_106.2	Malignant neoplasm of the uterus	0	1	8	11	10
2	Neoplasms	CA_106.21	Malignant neoplasm of endometrium	0	1	2	8	8
2	Neoplasms	CA_106.3	Malignant neoplasm of the ovary	0	1	3	10	2
2	Neoplasms	CA_106.4	Malignant neoplasm of the fallopian tube and uterine adnexa	0	1	5	14	5
2	Neoplasms	CA_106.6	Malignant neoplasm of the placenta	0	1	2	2	2
2	Neoplasms	CA_107	Malignant neoplasm of male genitalia	0	1	25	52	26
2	Neoplasms	CA_107.1	Malignant neoplasm of the penis	0	1	5	8	7
2	Neoplasms	CA_107.2	Malignant neoplasm of the prostate	0	1	4	5	3
2	Neoplasms	CA_107.3	Malignant neoplasm of the testis	0	1	5	17	5
2	Neoplasms	CA_107.4	Malignant neoplasm of epididymis	0	1	2	5	1
2	Neoplasms	CA_107.5	Malignant neoplasm of spermatic cord	0	1	1	4	1
2	Neoplasms	CA_107.6	Malignant neoplasm of the scrotum	0	1	1	2	1
2	Neoplasms	CA_108	Malignant neoplasm of the urinary tract	0	1	33	62	30
2	Neoplasms	CA_108.4	Malignant neoplasm of the kidney	0	1	4	23	4
2	Neoplasms	CA_108.41	Malignant neoplasm of kidney, except pelvis	0	1	1	4	1
2	Neoplasms	CA_108.42	Malignant neoplasm of renal pelvis	0	1	2	9	2
2	Neoplasms	CA_108.5	Malignant neoplasm of the bladder	0	1	15	15	13
2	Neoplasms	CA_108.6	Malignant neoplasm of urethra	0	1	2	3	3
2	Neoplasms	CA_108.7	Malignant neoplasm of ureter	0	1	1	9	2
2	Neoplasms	CA_109	Malignant neoplasm of the eye, brain and other parts of central nervous system	0	1	38	93	47
2	Neoplasms	CA_109.1	Malignant neoplasm of eye	0	1	14	43	11
2	Neoplasms	CA_109.11	Malignant neoplasm of orbit	0	1	1	4	1
2	Neoplasms	CA_109.12	Malignant neoplasm of lacrimal gland and duct	0	1	2	4	1
2	Neoplasms	CA_109.13	Malignant neoplasm of conjunctiva	0	1	1	4	1
2	Neoplasms	CA_109.14	Malignant neoplasm of cornea	0	1	1	4	1
2	Neoplasms	CA_109.15	Malignant neoplasm of retina	0	1	1	5	1
2	Neoplasms	CA_109.16	Malignant neoplasm of choroid	0	1	1	4	1
2	Neoplasms	CA_109.2	Malignant neoplasm of meninges	0	1	3	8	8
2	Neoplasms	CA_109.3	Malignant neoplasm of brain	0	1	13	16	14
2	Neoplasms	CA_109.4	Malignant neoplasm of spinal cord	0	1	1	3	3
2	Neoplasms	CA_109.5	Malignant neoplasm of cranial nerve	0	1	1	16	6
2	Neoplasms	CA_110	Malignant neoplasm of the endocrine glands	0	1	12	19	17
2	Neoplasms	CA_110.1	Malignant neoplasm of the thyroid	0	1	2	3	2
2	Neoplasms	CA_110.3	Malignant neoplasm of the parathyroid gland	0	1	1	2	2
2	Neoplasms	CA_110.4	Malignant neoplasm of the pituitary gland and craniopharyngeal duct	0	1	2	4	4
2	Neoplasms	CA_110.5	Malignant neoplasm of the pineal gland	0	1	2	2	2
2	Neoplasms	CA_112	Malignant neoplasm of other and ill-defined sites	0	1	33	51	32
2	Neoplasms	CA_112.1	Mesothelioma*	1	1	0	6	6
2	Neoplasms	CA_114	Neuroendocrine tumors	0	1	70	127	15
2	Neoplasms	CA_114.1	Malignant neuroendocrine tumors	0	1	35	70	1
2	Neoplasms	CA_114.11	Exocrine pancreatic cancer	0	1	1	1	1
2	Neoplasms	CA_114.12	Merkel cell carcinoma	0	0	7	34	0
2	Neoplasms	CA_114.2	Benign neuroendocrine tumors	0	1	25	29	1
2	Neoplasms	CA_114.4	Carcinoid tumors	0	1	49	59	1
2	Neoplasms	CA_114.41	Intestinal carcinoid	0	0	28	31	0
2	Neoplasms	CA_114.42	Carcinoid tumor of the bronchus and lung	0	0	2	3	0
2	Neoplasms	CA_114.43	Carcinoid tumor of the thymus	0	0	2	3	0
2	Neoplasms	CA_114.44	Carcinoid tumor of the stomach	0	0	2	3	0
2	Neoplasms	CA_114.45	Carcinoid tumor of the kidney	0	0	2	2	0
2	Neoplasms	CA_114.5	Paraganglioma	0	1	5	6	6
2	Neoplasms	CA_114.6	Pheochromocytoma	0	1	3	21	6
2	Neoplasms	CA_116	Secondary malignant neoplasm	0	1	39	69	30
2	Neoplasms	CA_120	Hemo onc - by cell of origin	0	1	416	606	132
2	Neoplasms	CA_120.1	Myeloid	0	1	86	122	41
2	Neoplasms	CA_120.11	Plasma cell	0	1	5	12	3
2	Neoplasms	CA_120.12	Monocyte	0	1	22	25	7
2	Neoplasms	CA_120.13	Erythroid	0	1	9	5	2
2	Neoplasms	CA_120.14	Megakaryoblast	0	1	4	4	1
2	Neoplasms	CA_120.15	Mast cell	0	1	10	13	3
2	Neoplasms	CA_120.2	Lymphoid	0	1	257	418	61
2	Neoplasms	CA_120.21	Mature B-cell	0	1	120	274	33
2	Neoplasms	CA_120.22	Mature T-Cell	0	1	51	106	19
2	Neoplasms	CA_120.3	Histocytoces	0	1	21	6	5
2	Neoplasms	CA_121	Leukemia	0	1	111	134	40
2	Neoplasms	CA_121.1	Acute leukemia	0	1	28	52	13
2	Neoplasms	CA_121.11	Acute lymphoid leukemia	0	1	4	4	1
2	Neoplasms	CA_121.12	Acute myeloid leukemia	0	1	4	20	5
2	Neoplasms	CA_121.2	Chronic leukemia	0	1	16	36	10
2	Neoplasms	CA_121.21	Chronic lymphoid leukemia	0	1	4	8	2
2	Neoplasms	CA_121.22	Chronic myloid leukemia	0	1	4	8	2
2	Neoplasms	CA_121.23	Chronic myelomonocytic (monocytic) leukemia	0	1	4	8	2
2	Neoplasms	CA_122	Lymphoma	0	1	274	403	52
2	Neoplasms	CA_122.1	Hodgkin lymphoma	0	1	82	79	8
2	Neoplasms	CA_122.11	Nodular sclerosis Hodgkin lymphoma	0	1	10	11	1
2	Neoplasms	CA_122.2	Non-Hodgkin lymphoma	0	1	180	316	36
2	Neoplasms	CA_122.21	Follicular lymphoma	0	1	10	100	10
2	Neoplasms	CA_122.22	Diffuse large B-cell lymphoma*	1	1	0	11	1
2	Neoplasms	CA_122.23	Burkitt lymphoma	0	1	10	11	2
2	Neoplasms	CA_122.24	T-cell lymphoma	0	1	10	23	4
2	Neoplasms	CA_122.25	Anaplastic large cell lymphoma	0	1	10	23	2
2	Neoplasms	CA_122.26	Extranodal NK/T-cell lymphoma, nasal type*	1	1	0	1	1
2	Neoplasms	CA_123	Multiple myeloma and malignant plasma cell neoplasms	0	1	9	17	5
2	Neoplasms	CA_123.1	Multiple myeloma	0	1	4	4	1
2	Neoplasms	CA_124	Myeloproliferative disorder	0	1	12	27	16
2	Neoplasms	CA_124.3	Polycythemia vera	0	1	1	1	1
2	Neoplasms	CA_124.5	Essential thrombocythemia	0	1	1	1	1
2	Neoplasms	CA_124.6	Myelodysplastic syndrome	0	1	4	13	9
2	Neoplasms	CA_124.7	Chronic myeloproliferative disease*	1	1	0	1	1
2	Neoplasms	CA_124.8	Myelofibrosis	0	1	1	2	1
2	Neoplasms	CA_125	Other malignant neoplasms of lymphoid, hematopoietic and related tissue	0	1	13	28	18
2	Neoplasms	CA_125.1	Cutaneous mastocytosis*	1	0	0	1	0
2	Neoplasms	CA_128	Estrogen receptor status	0	0	3	3	0
2	Neoplasms	CA_128.1	Estrogen receptor postitive status [ER+]	0	0	1	1	0
2	Neoplasms	CA_128.2	Estrogen receptor negative status [ER-]	0	0	1	1	0
2	Neoplasms	CA_130	Cancer (solid tumor, excluding BCC)	0	1	455	840	447
2	Neoplasms	CA_132	Sequelae of cancer	0	1	14	22	9
2	Neoplasms	CA_135	Benign neoplasm of the head and neck	0	1	19	24	22
2	Neoplasms	CA_135.1	Benign neoplasm of the oral cavity	0	1	5	10	8
2	Neoplasms	CA_135.11	Benign neoplasm of the lip	0	1	1	1	1
2	Neoplasms	CA_135.12	Benign neoplasm of the tongue	0	1	1	1	1
2	Neoplasms	CA_135.14	Benign neoplasm of the floor of mouth	0	1	1	1	1
2	Neoplasms	CA_135.16	Benign neoplasm of the salivary glands	0	1	1	4	4
2	Neoplasms	CA_135.2	Benign neoplasm of the oropharynx	0	1	2	2	2
2	Neoplasms	CA_135.3	Benign neoplasm of the nasopharynx	0	1	1	1	1
2	Neoplasms	CA_135.4	Benign neoplasm of the hypopharynx	0	1	1	1	1
2	Neoplasms	CA_135.5	Benign neoplasm of the paranasal sinus and nasal cavity	0	1	7	7	7
2	Neoplasms	CA_135.6	Benign neoplasm of vocal cord or larynx	0	1	2	2	2
2	Neoplasms	CA_136	Benign neoplasm of the digestive organs	0	1	11	27	24
2	Neoplasms	CA_136.1	Benign neoplasm of the esophagus	0	1	1	1	1
2	Neoplasms	CA_136.2	Benign neoplasm of stomach	0	1	1	2	2
2	Neoplasms	CA_136.3	Benign neoplasm of the small intestine	0	1	1	4	2
2	Neoplasms	CA_136.4	Benign neoplasm of colon, rectum, anus and anal canal	0	1	4	15	14
2	Neoplasms	CA_136.41	Benign neoplasm of the colon	0	1	2	9	8
2	Neoplasms	CA_136.42	Benign neoplasm of rectum and anus	0	1	2	5	5
2	Neoplasms	CA_136.6	Benign neoplasm of the liver and intrahepatic bile ducts	0	1	1	2	2
2	Neoplasms	CA_136.61	Benign neoplasm of the liver*	1	1	0	1	1
2	Neoplasms	CA_136.8	Benign neoplasm of the pancreas	0	1	1	1	1
2	Neoplasms	CA_137	Benign neoplasm of the thoracic and respiratory organs	0	1	9	15	12
2	Neoplasms	CA_137.1	Benign neoplasm of the of bronchus and lung	0	1	1	4	1
2	Neoplasms	CA_137.3	Benign neoplasm of the trachea	0	1	1	1	1
2	Neoplasms	CA_137.5	Benign neoplasm of the heart, mediastinum, thymus, and pleura	0	1	4	5	5
2	Neoplasms	CA_137.51	Benign neoplasm of the heart	0	1	1	1	1
2	Neoplasms	CA_137.52	Benign neoplasm of the mediastinum	0	1	1	1	1
2	Neoplasms	CA_137.53	Benign neoplasm of the of pleura	0	1	1	2	2
2	Neoplasms	CA_137.54	Benign neoplasm of the thymus	0	1	1	1	1
2	Neoplasms	CA_138	Benign neoplasm of the skin	0	1	12	58	22
2	Neoplasms	CA_138.1	Nevus, non-neoplastic	0	1	1	2	2
2	Neoplasms	CA_138.2	Melanocytic nevi*	1	1	0	28	10
2	Neoplasms	CA_139	Benign sarcoma-related cancers	0	1	39	80	39
2	Neoplasms	CA_139.1	Benign neoplams of the bone and/or cartilage	0	1	11	23	11
2	Neoplasms	CA_139.2	Benign neoplasm of retroperitoneum and peritoneum	0	1	1	4	4
2	Neoplasms	CA_139.3	Benign neoplasm of other connective and soft tissue	0	1	10	15	9
2	Neoplasms	CA_139.4	Benign neoplasm of peripheral nerves*	1	1	0	9	1
2	Neoplasms	CA_139.5	Lipoma	0	1	8	21	11
2	Neoplasms	CA_139.51	Lipomatosis*	1	1	0	1	1
2	Neoplasms	CA_139.52	Lipoma of intrathoracic organs	0	1	2	4	2
2	Neoplasms	CA_139.53	Lipoma of skin subcutaneous tissue	0	1	2	11	4
2	Neoplasms	CA_139.54	Testicular limpoma	0	1	1	1	1
2	Neoplasms	CA_139.6	Hemangioma and lymphangioma	0	1	9	8	3
2	Neoplasms	CA_139.61	Hemangioma	0	1	7	6	1
2	Neoplasms	CA_139.62	Lymphangioma	0	1	1	1	1
2	Neoplasms	CA_140	Benign neoplasm of the breast	0	1	1	4	1
2	Neoplasms	CA_142	Lump or mass in breast or nonspecific abnormal breast exam	0	1	6	26	1
2	Neoplasms	CA_142.1	Lump or mass in breast	0	1	1	22	1
2	Neoplasms	CA_142.2	Abnormal mammogram	0	0	2	2	0
2	Neoplasms	CA_142.21	Mammographic microcalcification	0	0	1	1	0
2	Neoplasms	CA_144	Gynecological benign neoplasms	0	1	27	32	25
2	Neoplasms	CA_144.1	Benign neoplasms of external female genital organs and cervix	0	1	6	6	6
2	Neoplasms	CA_144.11	Benign neoplasms of the vulva	0	1	2	2	2
2	Neoplasms	CA_144.12	Benign neoplasms of the vagina	0	1	2	2	2
2	Neoplasms	CA_144.13	Benign neoplasms of the cervix	0	1	2	2	2
2	Neoplasms	CA_144.2	Benign neoplasms of the uterus	0	1	16	15	11
2	Neoplasms	CA_144.21	Leiomyoma of uterus	0	1	5	5	5
2	Neoplasms	CA_144.3	Benign neoplasms of the ovary	0	1	1	4	1
2	Neoplasms	CA_144.4	Benign neoplasm of the fallopian tube and uterine adnexa	0	1	1	1	1
2	Neoplasms	CA_146	Benign neoplasm of male genital organs	0	1	8	14	8
2	Neoplasms	CA_146.1	Benign neoplasm of the penis	0	1	1	1	1
2	Neoplasms	CA_146.2	Benign neoplasm of the prostate	0	1	1	1	1
2	Neoplasms	CA_146.3	Benign neoplasm of the testis	0	1	3	9	3
2	Neoplasms	CA_146.31	Benign neoplasm of epididymis and spermatic cord	0	1	1	4	1
2	Neoplasms	CA_146.32	Benign neoplasm of the scrotum	0	1	1	1	1
2	Neoplasms	CA_147	Benign neoplasm of kidney and urinary organs	0	1	9	17	8
2	Neoplasms	CA_147.1	Benign neoplasm of the kidney	0	1	2	8	2
2	Neoplasms	CA_147.2	Benign neoplasm of ureter	0	1	1	4	1
2	Neoplasms	CA_147.3	Benign neoplasm of bladder	0	1	1	1	1
2	Neoplasms	CA_147.4	Benign neoplasm of urethra	0	1	1	1	1
2	Neoplasms	CA_148	Benign neoplasm of the eye, brain and other parts of central nervous system	0	1	20	46	21
2	Neoplasms	CA_148.1	Benign neoplasm of eye	0	1	11	33	9
2	Neoplasms	CA_148.11	Benign neoplasm of orbit	0	1	1	8	2
2	Neoplasms	CA_148.12	Benign neoplasm of lacrimal gland and duct	0	1	2	4	1
2	Neoplasms	CA_148.13	Benign neoplasm of conjunctiva	0	1	1	4	1
2	Neoplasms	CA_148.14	Benign neoplasm of cornea	0	1	1	4	1
2	Neoplasms	CA_148.15	Benign neoplasm of retina	0	1	1	4	1
2	Neoplasms	CA_148.16	Benign neoplasm of choroid	0	1	1	4	1
2	Neoplasms	CA_148.2	Benign neoplasm of meninges (Meningioma)	0	1	2	4	4
2	Neoplasms	CA_148.3	Benign neoplasm of brain	0	1	2	5	4
2	Neoplasms	CA_148.4	Benign neoplasm of spinal cord	0	1	1	1	1
2	Neoplasms	CA_148.5	Benign neoplasm of cranial nerve	0	1	1	1	1
2	Neoplasms	CA_149	Benign neoplasm of the endocrine glands	0	1	7	8	9
2	Neoplasms	CA_149.1	Benign neoplasm of the thyroid	0	1	1	1	1
2	Neoplasms	CA_149.3	Benign neoplasm of the parathyroid gland	0	1	1	1	1
2	Neoplasms	CA_149.4	Benign neoplasm of the pituitary gland and craniopharyngeal duct	0	1	1	2	2
2	Neoplasms	CA_149.5	Benign neoplasm of pineal gland	0	1	1	1	1
2	Neoplasms	CA_152	Benign neoplasm of lymph nodes	0	1	1	1	1
2	Neoplasms	CA_153	Benign neoplasm of other or unspecified sites	0	1	3	6	5
3	Blood/Immune	BI_160	Deficiency anemias	0	1	13	23	23
3	Blood/Immune	BI_160.1	Iron deficiency anemia	0	1	5	5	5
3	Blood/Immune	BI_160.11	Iron deficiency anemia secondary to blood loss	0	1	1	1	1
3	Blood/Immune	BI_160.2	Megaloblastic anemia	0	1	4	13	13
3	Blood/Immune	BI_160.21	Vitamin B12 deficiency anemia due to intrinsic factor deficiency [Pernicious anemia]	0	1	2	1	1
3	Blood/Immune	BI_160.22	Folate-deficiency anemia	0	1	1	5	5
3	Blood/Immune	BI_160.3	Protein-deficiency anemia	0	1	1	1	1
3	Blood/Immune	BI_161	Hemolytic anemias (not specified as genetic)	0	1	8	17	9
3	Blood/Immune	BI_161.2	Extrinsic (acquired) hemolytic anemias	0	1	8	17	9
3	Blood/Immune	BI_161.21	Autoimmune hemolytic anemias [AIHA]	0	1	1	6	1
3	Blood/Immune	BI_161.22	Hemolytic-uremic syndrome	0	1	1	4	1
3	Blood/Immune	BI_161.23	Drug-induced hemolytic anemia*	1	1	0	1	1
3	Blood/Immune	BI_162	Aplastic anemia	0	1	12	19	12
3	Blood/Immune	BI_162.1	Constitutional (hereditary) aplastic anemia	0	1	3	3	1
3	Blood/Immune	BI_162.2	Acquired pure red cell aplasia [erythroblastopenia]	0	1	1	5	5
3	Blood/Immune	BI_162.3	Aplastic anemia due to drugs or other external agents*	1	1	0	2	2
3	Blood/Immune	BI_162.4	Idiopathic aplastic anemia*	1	1	0	1	1
3	Blood/Immune	BI_162.8	Pancytopenia	0	0	4	4	0
3	Blood/Immune	BI_162.81	Drug-induced pancytopenia	0	0	2	2	0
3	Blood/Immune	BI_164	Anemia	0	1	46	79	58
3	Blood/Immune	BI_164.1	Microcytic anemia	0	1	5	4	4
3	Blood/Immune	BI_164.2	Macrocytic anemia	0	1	7	17	17
3	Blood/Immune	BI_164.3	Acute posthemorrhagic anemia	0	1	1	1	1
3	Blood/Immune	BI_164.6	Anemia secondary to chronic diseases and conditions	0	1	5	14	4
3	Blood/Immune	BI_164.7	Myelophthisis	0	0	1	1	0
3	Blood/Immune	BI_164.8	Sideroblastic anemia	0	1	1	4	4
3	Blood/Immune	BI_168	Coagulation defects, purpura and other hemorrhagic conditions	0	1	32	69	21
3	Blood/Immune	BI_168.1	Hypo-coagulability	0	1	13	25	10
3	Blood/Immune	BI_168.12	Hemorrhagic disorder due to intrinsic circulating anticoagulants	0	1	3	3	1
3	Blood/Immune	BI_168.15	Acquired coagulation factor deficiency	0	1	2	4	1
3	Blood/Immune	BI_168.18	Other nonthrombocytopenic purpura	0	1	1	1	1
3	Blood/Immune	BI_168.2	Hyper-coagulability	0	1	4	21	4
3	Blood/Immune	BI_168.21	Primary thrombophilia	0	1	1	7	1
3	Blood/Immune	BI_168.211	Activated protein C resistance*	1	0	0	1	0
3	Blood/Immune	BI_168.213	Lupus anticoagulant syndrome*	1	0	0	1	0
3	Blood/Immune	BI_168.214	Antiphospholipid syndrome*	1	0	0	2	0
3	Blood/Immune	BI_168.22	Disseminated intravascular coagulation [Defibrination syndrome]	0	1	2	12	2
3	Blood/Immune	BI_168.3	Spontaneous ecchymoses	0	1	1	1	1
3	Blood/Immune	BI_168.4	Abnormal coagulation profile	0	0	1	1	0
3	Blood/Immune	BI_169	Platelet defects	0	1	13	16	6
3	Blood/Immune	BI_169.1	Thrombocytopenia	0	1	12	15	5
3	Blood/Immune	BI_169.11	Immune thrombocytopenic purpura [ITP]	0	1	1	1	1
3	Blood/Immune	BI_169.12	Evans syndrome	0	0	1	1	0
3	Blood/Immune	BI_169.13	Congenital and hereditary thrombocytopenic purpura	0	0	1	1	0
3	Blood/Immune	BI_169.14	Secondary thrombocytopenia	0	1	3	3	1
3	Blood/Immune	BI_169.15	Heparin-induced thrombocytopenia [HIT]	0	0	1	5	0
3	Blood/Immune	BI_169.2	Qualitative platelet defects	0	1	1	1	1
3	Blood/Immune	BI_170	Decreased white blood cell count	0	1	14	14	2
3	Blood/Immune	BI_170.1	Neutropenia	0	1	9	10	2
3	Blood/Immune	BI_170.12	Drug induced neutropenia	0	0	1	2	0
3	Blood/Immune	BI_170.13	Neutropenia due to infection	0	0	1	1	0
3	Blood/Immune	BI_170.14	Cyclic neutropenia	0	0	1	1	0
3	Blood/Immune	BI_170.2	Lymphocytopenia	0	0	1	1	0
3	Blood/Immune	BI_171	Elevated white blood cell count [Leukocytosis]	0	1	10	19	1
3	Blood/Immune	BI_171.1	Lymphocytosis (symptomatic)	0	0	1	1	0
3	Blood/Immune	BI_171.2	Monocytosis (symptomatic)	0	0	1	1	0
3	Blood/Immune	BI_171.3	Plasmacytosis	0	0	1	1	0
3	Blood/Immune	BI_171.4	Leukemoid reaction	0	0	1	1	0
3	Blood/Immune	BI_171.5	Basophilia	0	0	1	1	0
3	Blood/Immune	BI_171.6	Bandemia	0	0	1	1	0
3	Blood/Immune	BI_171.7	Eosinophilia	0	1	1	10	1
3	Blood/Immune	BI_171.71	Hypereosinophilic syndrome*	1	0	0	5	0
3	Blood/Immune	BI_171.711	Idiopathic hypereosinophilic syndrome*	1	0	0	1	0
3	Blood/Immune	BI_172	Other disorders of white blood cells	0	1	4	8	8
3	Blood/Immune	BI_172.1	Functional disorders of polymorphonuclear neutrophils	0	1	1	1	1
3	Blood/Immune	BI_172.3	Hemophagocytic syndromes	0	1	1	2	2
3	Blood/Immune	BI_174	Diseases of spleen	0	1	8	18	12
3	Blood/Immune	BI_174.1	Hyposplenism*	1	1	0	1	1
3	Blood/Immune	BI_174.2	Splenomegaly	0	1	4	6	5
3	Blood/Immune	BI_174.21	Hypersplenism	0	1	1	1	1
3	Blood/Immune	BI_174.22	Chronic congestive splenomegaly	0	1	1	1	1
3	Blood/Immune	BI_174.23	Neutropenic splenomegaly	0	0	1	1	0
3	Blood/Immune	BI_174.5	Abscess of spleen*	1	1	0	1	1
3	Blood/Immune	BI_174.6	Cyst of spleen*	1	1	0	1	1
3	Blood/Immune	BI_174.7	Infarction of spleen*	1	1	0	1	1
3	Blood/Immune	BI_175	Polycythemias	0	1	4	4	4
3	Blood/Immune	BI_175.2	Secondary polycythemia	0	1	1	1	1
3	Blood/Immune	BI_176	Other diseases of blood and blood-forming organs	0	1	4	9	4
3	Blood/Immune	BI_176.1	Thrombocytosis*	1	0	0	3	0
3	Blood/Immune	BI_177	Abnormality of the lymph nodes	0	1	11	23	24
3	Blood/Immune	BI_177.1	Lymphadenitis	0	1	4	12	12
3	Blood/Immune	BI_177.11	Mesenteric lymphadenitis	0	1	1	1	1
3	Blood/Immune	BI_177.12	Chronic lymphadenitis	0	1	1	1	1
3	Blood/Immune	BI_177.13	Acute lymphadenitis	0	1	1	7	7
3	Blood/Immune	BI_177.2	Enlargement of lymph nodes [Lymphadenopathy]	0	1	1	5	6
3	Blood/Immune	BI_177.3	Lymphangitis	0	1	1	1	1
3	Blood/Immune	BI_177.4	Lymphedema	0	1	2	2	2
3	Blood/Immune	BI_177.41	Hereditary lymphedema	0	1	1	1	1
3	Blood/Immune	BI_179	Immunodeficiencies	0	1	10	27	22
3	Blood/Immune	BI_179.1	Hypogammaglobulinemia NOS	0	1	2	2	2
3	Blood/Immune	BI_179.4	Selective deficiency of immunoglobulin A [IgA]	0	1	1	1	1
3	Blood/Immune	BI_179.5	Selective deficiency of immunoglobulin M [IgM]	0	1	1	1	1
3	Blood/Immune	BI_179.6	Selective deficiency of immunoglobulin G [IgG] subclasses*	1	1	0	1	1
3	Blood/Immune	BI_179.7	Common variable immunodeficiency [CVID]	0	1	1	6	6
3	Blood/Immune	BI_179.8	Immunodeficiency with increased IgM	0	1	1	1	1
3	Blood/Immune	BI_179.9	Immunodeficiency NOS	0	1	1	1	1
3	Blood/Immune	BI_180	Other disorders involving the immune mechanism	0	1	8	24	10
3	Blood/Immune	BI_180.2	Polyclonal hypergammaglobulinemia	0	1	1	1	1
3	Blood/Immune	BI_180.3	Paraproteinemias	0	1	3	3	3
3	Blood/Immune	BI_180.31	Monoclonal gammopathy	0	1	1	1	1
3	Blood/Immune	BI_180.33	Macroglobulinemia [Waldenstrom macroglobulinemia]	0	1	1	1	1
3	Blood/Immune	BI_180.34	Heavy chain disease*	1	1	0	1	1
3	Blood/Immune	BI_180.4	Cryoglobulinemia*	1	1	0	1	1
3	Blood/Immune	BI_180.6	Mast cell activation syndrome [MCAS]*	1	0	0	6	0
3	Blood/Immune	BI_180.7	Cytokine release syndrome*	1	0	0	7	0
3	Blood/Immune	BI_181	Autoimmune disease	0	1	70	878	90
4	Endocrine/Metab	EM_200	Disorders of thyroid gland	0	1	61	69	55
4	Endocrine/Metab	EM_200.1	Hypothyroidism	0	1	8	10	10
4	Endocrine/Metab	EM_200.11	Secondary hypothyroidism	0	1	6	3	3
4	Endocrine/Metab	EM_200.12	Hypothyroidism (not specified as secondary)	0	1	1	1	1
4	Endocrine/Metab	EM_200.16	Myxedema*	1	1	0	2	2
4	Endocrine/Metab	EM_200.2	Goiter	0	1	24	24	16
4	Endocrine/Metab	EM_200.21	Diffuse goiter	0	1	3	6	4
4	Endocrine/Metab	EM_200.22	Uninodular goiter [single thyroid nodule]	0	1	5	4	2
4	Endocrine/Metab	EM_200.23	Multinodular goiter	0	1	4	5	3
4	Endocrine/Metab	EM_200.24	Ectopic thyroid nodule	0	1	3	3	1
4	Endocrine/Metab	EM_200.25	Dyshormogenetic goiter	0	1	1	1	1
4	Endocrine/Metab	EM_200.3	Thyrotoxicosis [hyperthyroidism]	0	1	23	24	11
4	Endocrine/Metab	EM_200.31	Graves' disease [Toxic diffuse goiter]	0	1	3	3	1
4	Endocrine/Metab	EM_200.4	Thyroiditis	0	1	8	9	9
4	Endocrine/Metab	EM_200.41	Chronic thyroiditis	0	1	3	3	3
4	Endocrine/Metab	EM_200.411	Hashimoto thyroiditis [Chronic lymphocytic thyroiditis]	0	1	1	1	1
4	Endocrine/Metab	EM_200.42	Acute thyroiditis	0	1	1	1	1
4	Endocrine/Metab	EM_200.43	Subacute thyroiditis	0	1	1	1	1
4	Endocrine/Metab	EM_200.45	Drug-induced/iatrogenic thyroiditis	0	1	1	1	1
4	Endocrine/Metab	EM_200.5	Disorders of thyrocalcitonin secretion	0	1	1	1	1
4	Endocrine/Metab	EM_200.6	Atrophy of thyroid*	1	1	0	1	1
4	Endocrine/Metab	EM_200.7	Iodine-related thyroid disorders	0	1	1	11	11
4	Endocrine/Metab	EM_200.8	Sick-euthyroid syndrome	0	0	1	1	0
4	Endocrine/Metab	EM_200.9	Abnormal thyroid function studies	0	1	1	1	1
4	Endocrine/Metab	EM_202	Diabetes mellitus	0	1	99	637	69
4	Endocrine/Metab	EM_202.1	Type 1 diabetes	0	1	20	121	12
4	Endocrine/Metab	EM_202.2	Type 2 diabetes	0	1	20	123	11
4	Endocrine/Metab	EM_202.3	Secondary diabetes	0	1	31	232	12
4	Endocrine/Metab	EM_202.31	Diabetes mellitus due to underlying condition*	1	0	0	116	0
4	Endocrine/Metab	EM_202.32	Drug or chemical induced diabetes mellitus*	1	0	0	116	0
4	Endocrine/Metab	EM_202.4	Other specified diabetes*	1	1	0	116	22
4	Endocrine/Metab	EM_203	Metabolic syndrome [Dysmetabolic syndrome X]	0	0	1	1	0
4	Endocrine/Metab	EM_204	Abnormal glucose	0	1	14	41	9
4	Endocrine/Metab	EM_204.1	Impaired fasting glucose	0	0	1	1	0
4	Endocrine/Metab	EM_204.2	Impaired glucose tolerance (oral)	0	0	1	1	0
4	Endocrine/Metab	EM_204.3	Hypoglycemia	0	1	4	21	6
4	Endocrine/Metab	EM_204.31	Hypoglycemic coma	0	1	1	6	1
4	Endocrine/Metab	EM_204.32	Drug-induced hypoglycemia*	1	1	0	1	1
4	Endocrine/Metab	EM_204.4	Hyperglycemia*	1	1	0	10	1
4	Endocrine/Metab	EM_204.5	Prediabetes*	1	0	0	1	0
4	Endocrine/Metab	EM_206	Disorders of pancreatic internal secretion (excl. DM)	0	1	5	5	5
4	Endocrine/Metab	EM_206.1	Abnormality of secretion of glucagon	0	1	1	1	1
4	Endocrine/Metab	EM_206.2	Abnormality of secretion of gastrin	0	1	1	1	1
4	Endocrine/Metab	EM_208	Disorders of parathyroid gland	0	1	10	14	13
4	Endocrine/Metab	EM_208.1	Hypoparathyroidism	0	1	1	6	6
4	Endocrine/Metab	EM_208.2	Hyperparathyroidism	0	1	6	5	4
4	Endocrine/Metab	EM_208.22	Secondary hyperparathyroidism	0	1	2	2	1
4	Endocrine/Metab	EM_209	Disorders of the pituitary gland and its hypothalamic control	0	1	13	17	17
4	Endocrine/Metab	EM_209.1	Pituitary hyperfunction	0	1	3	8	8
4	Endocrine/Metab	EM_209.11	Tall stature, acromegaly and gigantism	0	1	1	2	2
4	Endocrine/Metab	EM_209.12	Syndrome of inappropriate secretion of antidiuretic hormone	0	1	1	1	1
4	Endocrine/Metab	EM_209.13	Hyperprolactinemia*	1	1	0	1	1
4	Endocrine/Metab	EM_209.14	Pituitary-dependent Cushing's disease*	1	1	0	1	1
4	Endocrine/Metab	EM_209.2	Hypopituitarism	0	1	3	4	4
4	Endocrine/Metab	EM_209.23	Iatrogenic hypopituitarism*	1	1	0	2	2
4	Endocrine/Metab	EM_209.3	Hypothalamic dysfunction*	1	1	0	1	1
4	Endocrine/Metab	EM_209.4	Diabetes insipidus	0	1	2	2	2
4	Endocrine/Metab	EM_211	Disorders of adrenal glands	0	1	16	33	28
4	Endocrine/Metab	EM_211.1	Adrenal hyperfunction	0	1	8	19	15
4	Endocrine/Metab	EM_211.11	Hyperaldosteronism	0	1	4	9	5
4	Endocrine/Metab	EM_211.13	Cushing's syndrome	0	1	1	8	8
4	Endocrine/Metab	EM_211.131	Drug-induced Cushing's syndrome*	1	1	0	2	2
4	Endocrine/Metab	EM_211.132	Nelson's syndrome*	1	1	0	1	1
4	Endocrine/Metab	EM_211.133	Ectopic ACTH syndrome*	1	1	0	1	1
4	Endocrine/Metab	EM_211.14	Medulloadrenal hyperfunction	0	1	1	1	1
4	Endocrine/Metab	EM_211.2	Adrenocortical insufficiency	0	1	4	7	5
4	Endocrine/Metab	EM_211.22	Drug-induced adrenocortical insufficiency*	1	1	0	1	1
4	Endocrine/Metab	EM_211.23	Postprocedural adrenocortical (-medullary) hypofunction*	1	1	0	1	1
4	Endocrine/Metab	EM_211.3	Adrenogenital disorders	0	1	1	4	4
4	Endocrine/Metab	EM_214	Disorders of ovarian function	0	1	9	13	7
4	Endocrine/Metab	EM_214.1	Ovarian failure	0	1	4	8	2
4	Endocrine/Metab	EM_214.11	Premature menopause	0	0	1	3	0
4	Endocrine/Metab	EM_214.12	Postablative ovarian failure	0	1	1	3	1
4	Endocrine/Metab	EM_214.2	Ovarian hyperfunction	0	1	2	2	2
4	Endocrine/Metab	EM_214.21	Estrogen excess (Hyperestrogenism)	0	1	1	1	1
4	Endocrine/Metab	EM_214.22	Androgen excess*	1	1	0	1	1
4	Endocrine/Metab	EM_215	Testicular dysfunction	0	1	6	6	6
4	Endocrine/Metab	EM_215.1	Testicular hypofunction	0	1	2	2	2
4	Endocrine/Metab	EM_215.2	Testicular hyperfunction	0	1	1	1	1
4	Endocrine/Metab	EM_217	Disorders of puberty	0	1	2	5	5
4	Endocrine/Metab	EM_217.1	Delayed puberty	0	1	1	1	1
4	Endocrine/Metab	EM_217.2	Precocious puberty	0	1	1	1	1
4	Endocrine/Metab	EM_218	Polyglandular dysfunction	0	1	4	5	5
4	Endocrine/Metab	EM_218.2	Polyglandular dysfunction	0	1	3	4	4
4	Endocrine/Metab	EM_218.21	Autoimmune polyglandular failure*	1	1	0	1	1
4	Endocrine/Metab	EM_218.22	Polyglandular hyperfunction*	1	1	0	1	1
4	Endocrine/Metab	EM_220	Diseases of thymus gland	0	1	5	5	5
4	Endocrine/Metab	EM_220.1	Persistent hyperplasia of thymus	0	1	1	1	1
4	Endocrine/Metab	EM_220.2	Abscess of thymus	0	1	1	1	1
4	Endocrine/Metab	EM_228	Abnormal results of endocrine function studies (excluding thyroid)	0	1	1	1	1
4	Endocrine/Metab	EM_229	Other endocrine disorders, NOS	0	1	4	6	7
4	Endocrine/Metab	EM_229.1	Ectopic hormone secretion, NEC	0	1	1	1	1
4	Endocrine/Metab	EM_230	Malnutrition and underweight	0	1	21	21	15
4	Endocrine/Metab	EM_230.1	Protein-calorie malnutrition	0	1	10	11	11
4	Endocrine/Metab	EM_230.2	Abnormal weight loss and underweight	0	1	4	3	2
4	Endocrine/Metab	EM_230.21	Abnormal weight loss	0	1	1	1	1
4	Endocrine/Metab	EM_230.22	Underweight	0	1	2	2	1
4	Endocrine/Metab	EM_230.3	Anorexia	0	1	1	1	1
4	Endocrine/Metab	EM_230.4	Cachexia	0	1	1	1	1
4	Endocrine/Metab	EM_230.5	Early satiety	0	0	1	1	0
4	Endocrine/Metab	EM_230.7	Failure to thrive	0	0	4	4	0
4	Endocrine/Metab	EM_232	Vitamin deficiencies	0	1	29	47	45
4	Endocrine/Metab	EM_232.1	Vitamin A deficiency	0	1	11	12	12
4	Endocrine/Metab	EM_232.2	Vitamin B group deficiency	0	1	12	24	22
4	Endocrine/Metab	EM_232.21	Thiamine deficiency [Vitamin B1]	0	1	2	7	5
4	Endocrine/Metab	EM_232.22	Riboflavin deficiency [Vitamin B2]	0	1	1	1	1
4	Endocrine/Metab	EM_232.23	Niacin deficiency [Vitamin B3]	0	1	1	1	1
4	Endocrine/Metab	EM_232.26	Pyridoxine deficiency [Vitamin B6]	0	1	1	1	1
4	Endocrine/Metab	EM_232.27	Vitamin B12 deficiency	0	1	2	6	6
4	Endocrine/Metab	EM_232.29	Folate deficiency [Vitamin B9]	0	1	1	5	5
4	Endocrine/Metab	EM_232.3	Vitamin C deficiency [Ascorbic acid]	0	1	1	3	3
4	Endocrine/Metab	EM_232.4	Vitamin D deficiency	0	1	2	3	3
4	Endocrine/Metab	EM_232.5	Vitamin E deficiency*	1	1	0	1	1
4	Endocrine/Metab	EM_232.6	Vitamin K deficiency	0	1	1	1	1
4	Endocrine/Metab	EM_234	Other nutritional deficiencies	0	1	3	12	12
4	Endocrine/Metab	EM_234.1	Essential fatty acid [EFA] deficiency*	1	1	0	1	1
4	Endocrine/Metab	EM_236	Overweight and obesity	0	1	36	40	7
4	Endocrine/Metab	EM_236.1	Obesity	0	1	27	32	6
4	Endocrine/Metab	EM_236.11	Morbid obesity	0	1	7	8	1
4	Endocrine/Metab	EM_236.2	Localized adiposity	0	1	1	1	1
4	Endocrine/Metab	EM_237	Abnormal weight gain	0	1	1	1	1
4	Endocrine/Metab	EM_238	Micronutrient excess	0	1	4	7	7
4	Endocrine/Metab	EM_238.1	Hypervitaminosis A	0	1	1	1	1
4	Endocrine/Metab	EM_238.2	Hypercarotenemia	0	1	1	1	1
4	Endocrine/Metab	EM_238.3	Megavitamin-B6 syndrome*	1	1	0	1	1
4	Endocrine/Metab	EM_238.4	Hypervitaminosis D	0	1	1	1	1
4	Endocrine/Metab	EM_239	Hyperlipidemia	0	1	6	10	6
4	Endocrine/Metab	EM_239.1	Hypercholesterolemia	0	1	2	5	2
4	Endocrine/Metab	EM_239.11	Pure hypercholesterolemia	0	1	1	2	1
4	Endocrine/Metab	EM_239.13	Elevated Lipoprotein(a)*	1	0	0	1	0
4	Endocrine/Metab	EM_239.2	Hyperglyceridemia	0	1	2	2	2
4	Endocrine/Metab	EM_239.21	Pure hyperglyceridemia	0	1	1	1	1
4	Endocrine/Metab	EM_239.3	Mixed hyperlipidemia	0	1	1	1	1
4	Endocrine/Metab	EM_239.4	Hyperchylomicronemia	0	1	1	1	1
4	Endocrine/Metab	EM_244	Disorders of lipoprotein metabolism and other lipidemias	0	1	3	6	5
4	Endocrine/Metab	EM_244.4	Lipodystrophy, not elsewhere classified	0	1	1	1	1
4	Endocrine/Metab	EM_247	Disorders of mineral metabolism and mineral deficiencies	0	1	23	51	27
4	Endocrine/Metab	EM_247.2	Disorders of copper metabolism	0	1	1	4	1
4	Endocrine/Metab	EM_247.3	Disorders of phosphorus metabolism	0	1	1	4	1
4	Endocrine/Metab	EM_247.4	Disorders of magnesium metabolism	0	1	1	7	3
4	Endocrine/Metab	EM_247.41	Hypermagnesemia*	1	0	0	1	0
4	Endocrine/Metab	EM_247.42	Hypomagnesemia*	1	1	0	3	2
4	Endocrine/Metab	EM_247.5	Disorders of calcium metabolism	0	1	6	10	5
4	Endocrine/Metab	EM_247.51	Hypocalcemia	0	1	1	3	2
4	Endocrine/Metab	EM_247.52	Hypercalcemia	0	0	1	1	0
4	Endocrine/Metab	EM_247.53	Calcinosis cutis*	1	1	0	1	1
4	Endocrine/Metab	EM_247.54	Hungry bone syndrome	0	0	1	1	0
4	Endocrine/Metab	EM_247.55	Dietary calcium deficiency*	1	1	0	1	1
4	Endocrine/Metab	EM_247.6	Metabolic disorders of zinc metabolism*	1	1	0	1	1
4	Endocrine/Metab	EM_247.7	Disorders of iron metabolism	0	1	5	9	1
4	Endocrine/Metab	EM_247.71	Hemochromatosis	0	0	3	6	0
4	Endocrine/Metab	EM_247.8	Mineral deficiencies	0	1	6	12	12
4	Endocrine/Metab	EM_247.81	Dietary selenium deficiency*	1	1	0	1	1
4	Endocrine/Metab	EM_247.82	Manganese deficiency*	1	1	0	1	1
4	Endocrine/Metab	EM_247.83	Chromium deficiency*	1	1	0	1	1
4	Endocrine/Metab	EM_247.84	Molybdenum deficiency*	1	1	0	1	1
4	Endocrine/Metab	EM_247.85	Vanadium deficiency*	1	1	0	1	1
4	Endocrine/Metab	EM_247.86	Dietary zinc deficiency*	1	1	0	1	1
4	Endocrine/Metab	EM_247.87	Copper deficiency*	1	1	0	1	1
4	Endocrine/Metab	EM_247.88	Iron deficiency	0	1	5	5	5
4	Endocrine/Metab	EM_248	Disorders of plasma-protein metabolism, NEC	0	1	3	2	1
4	Endocrine/Metab	EM_249	Amyloidosis	0	1	3	17	11
4	Endocrine/Metab	EM_249.1	Cerebral amyloid angiopathy*	1	1	0	1	1
4	Endocrine/Metab	EM_249.2	Light chain (AL) amyloidosis*	1	0	0	1	0
4	Endocrine/Metab	EM_249.3	Wild-type transthyretin-related (ATTRwt) amyloidosis*	1	0	0	1	0
4	Endocrine/Metab	EM_252	Other and unspecified disorders of metabolism	0	1	17	51	28
4	Endocrine/Metab	EM_252.1	Disorders of carnitine metabolism	0	0	2	5	0
4	Endocrine/Metab	EM_252.2	Hyperphenylalaninemia	0	1	1	2	2
4	Endocrine/Metab	EM_252.3	Disorders of bilirubin excretion	0	1	2	5	7
4	Endocrine/Metab	EM_252.31	Biliuria	0	1	1	1	1
4	Endocrine/Metab	EM_252.4	Hyperuricemia without signs of gout*	1	1	0	1	1
4	Endocrine/Metab	EM_252.5	Disorders of carbohydrate metabolism	0	1	8	33	13
4	Endocrine/Metab	EM_252.51	Disorders of intestinal carbohydrate absorption	0	1	1	8	6
4	Endocrine/Metab	EM_256	Disorders of fluid, electrolyte and acid-base balance	0	1	18	38	14
4	Endocrine/Metab	EM_256.1	Hyperosmolality and/or hypernatremia	0	1	1	2	1
4	Endocrine/Metab	EM_256.2	Hyposmolality and/or hyponatremia	0	1	1	2	1
4	Endocrine/Metab	EM_256.3	Mixed disorder of acid-base balance	0	1	5	14	4
4	Endocrine/Metab	EM_256.31	Acidosis	0	1	3	11	2
4	Endocrine/Metab	EM_256.32	Alkalosis	0	1	1	2	1
4	Endocrine/Metab	EM_256.4	Hyperkalemia [Hyperpotassemia]	0	1	1	2	1
4	Endocrine/Metab	EM_256.5	Hypokalemia [Hypopotassemia]	0	1	1	2	1
4	Endocrine/Metab	EM_256.6	Fluid overload	0	1	3	4	1
4	Endocrine/Metab	EM_256.7	Volume depletion	0	1	4	5	2
4	Endocrine/Metab	EM_256.71	Dehydration	0	1	1	2	1
4	Endocrine/Metab	EM_256.72	Hypovolemia	0	0	1	1	0
4	Endocrine/Metab	EM_257	Polydipsia	0	1	1	1	1
5	Mental	MB_280	Psychoactive substance related disorders	0	1	145	603	118
5	Mental	MB_280.1	Alcohol use disorders	0	1	38	101	27
5	Mental	MB_280.11	Alcohol abuse and dependence	0	1	14	49	3
5	Mental	MB_280.13	Alcoholic liver disease	0	1	4	13	7
5	Mental	MB_280.2	Opioid use disorders	0	1	15	58	11
5	Mental	MB_280.21	Opioid abuse or dependence	0	1	10	38	4
5	Mental	MB_280.3	Cannabis use disorders	0	1	10	52	11
5	Mental	MB_280.31	Cannabis abuse or dependance	0	1	10	34	4
5	Mental	MB_280.4	Sedative, hypnotic, or anxiolytic related disorders	0	1	10	74	11
5	Mental	MB_280.41	Sedative, hypnotic or anxiolytic-related abuse or dependance	0	1	10	42	4
5	Mental	MB_280.5	Stimulant use disorders	0	1	20	122	22
5	Mental	MB_280.51	Stimulant abuse or dependance	0	1	20	80	8
5	Mental	MB_280.7	Hallucinogen related disorders	0	1	10	53	11
5	Mental	MB_280.71	Hallucinogen abuse or dependence	0	1	10	35	4
5	Mental	MB_280.8	Psychoactive substance abuse	0	1	45	181	24
5	Mental	MB_280.9	Psychoactive substance dependance	0	1	66	197	29
5	Mental	MB_280.91	Psychoactive substance withdrawal	0	1	3	32	20
5	Mental	MB_281	Abuse of non-psychoactive substances*	1	1	0	7	1
5	Mental	MB_282	Nicotine dependence (current and history of)	0	1	12	36	13
5	Mental	MB_282.1	Current tobacco use and nicotine dependence	0	1	10	31	13
5	Mental	MB_282.2	Personal history of nicotine dependence	0	0	1	1	0
5	Mental	MB_283	Other mental and behavioral problems	0	1	15	42	19
5	Mental	MB_283.1	Symptoms and signs involving appearance and behavior*	1	1	0	10	9
5	Mental	MB_283.3	High risk sexual behavior	0	1	1	4	1
5	Mental	MB_283.4	Patient's noncompliance with medical treatment and regimen	0	1	1	16	1
5	Mental	MB_283.8	Problems related to lifestyle	0	1	6	6	5
5	Mental	MB_284	Suicide ideation and attempt or self harm	0	1	55	1454	33
5	Mental	MB_284.1	Suicidal ideations	0	0	1	1	0
5	Mental	MB_284.2	Suicide and self-inflicted harm	0	1	54	1452	33
5	Mental	MB_284.3	Nonsuicidal self-harm*	1	0	0	1	0
5	Mental	MB_286	Mood [affective] disorders	0	1	73	107	44
5	Mental	MB_286.1	Bipolar disorder	0	1	46	34	11
5	Mental	MB_286.11	Bipolar I disorder	0	1	33	29	8
5	Mental	MB_286.12	Bipolar II disorder*	1	0	0	1	0
5	Mental	MB_286.2	Major depressive disorder	0	1	16	21	15
5	Mental	MB_286.3	Premenstrual dysphoric disorder	0	1	1	2	1
5	Mental	MB_286.4	Dysthymic disorder	0	1	1	1	1
5	Mental	MB_287	Psychotic disorder	0	1	96	132	53
5	Mental	MB_287.1	Schizophrenia	0	1	58	9	10
5	Mental	MB_287.2	Schizoaffective disorder	0	1	7	5	6
5	Mental	MB_287.4	Delusional disorders	0	1	7	1	4
5	Mental	MB_287.5	Drug-induced psychotic disorder	0	1	5	109	1
5	Mental	MB_288	Anxiety and anxiety disorders	0	1	17	78	17
5	Mental	MB_288.2	Panic disorder [episodic paroxysmal anxiety]	0	1	2	2	1
5	Mental	MB_288.3	Generalized anxiety disorder	0	1	1	1	1
5	Mental	MB_288.4	Phobic disorders	0	1	6	31	5
5	Mental	MB_288.41	Agoraphobia	0	1	2	4	1
5	Mental	MB_288.42	Social phobia	0	1	1	3	1
5	Mental	MB_288.5	Drug induced anxiety disorder*	1	0	0	24	0
5	Mental	MB_289	Obsessive-compulsive disorder	0	1	2	8	7
5	Mental	MB_290	Reaction to severe stress, and adjustment disorders	0	1	25	20	7
5	Mental	MB_290.1	Posttraumatic stress disorder	0	1	2	5	1
5	Mental	MB_291	Dissociative and somatoform disorders	0	1	33	26	21
5	Mental	MB_291.1	Conversion disorder	0	1	1	4	4
5	Mental	MB_293	Eating disorders	0	1	8	13	11
5	Mental	MB_293.1	Anorexia nervosa	0	1	1	4	2
5	Mental	MB_293.2	Bulimia nervosa	0	1	1	1	2
5	Mental	MB_293.3	Binge eating disorder*	1	0	0	1	0
5	Mental	MB_293.4	Polyphagia	0	1	1	1	1
5	Mental	MB_293.5	Pica	0	1	1	1	1
5	Mental	MB_294	Sexual dysfunction and disorders	0	1	23	51	27
5	Mental	MB_296	Personality disorders	0	1	23	14	17
5	Mental	MB_296.1	Paranoid personality disorder	0	1	1	1	1
5	Mental	MB_296.2	Schizoid personality disorder	0	1	4	2	2
5	Mental	MB_296.3	Antisocial personality disorder	0	1	1	2	1
5	Mental	MB_296.4	Borderline personality disorder	0	1	2	1	1
5	Mental	MB_296.5	Histrionic personality disorder	0	1	3	1	1
5	Mental	MB_296.6	Avoidant personality disorder	0	1	1	1	1
5	Mental	MB_296.7	Dependent personality disorder	0	1	1	1	1
5	Mental	MB_296.8	Narcissistic personality disorder	0	0	1	1	0
5	Mental	MB_297	Gender identity disorder	0	1	7	6	6
5	Mental	MB_298	Impulse disorders	0	1	9	10	8
5	Mental	MB_298.1	Intermittent explosive disorder	0	0	1	1	0
5	Mental	MB_298.2	Pathological gambling	0	1	2	2	2
5	Mental	MB_298.3	Trichotillomania*	1	1	0	1	1
5	Mental	MB_299	Mental disorder, not otherwise specified	0	1	19	19	16
5	Mental	MB_300	Intellectual disabilities	0	1	6	9	30
5	Mental	MB_300.1	Mild intellectual disabilities	0	1	1	1	5
5	Mental	MB_300.2	Moderate intellectual disabilities	0	1	1	1	5
5	Mental	MB_300.3	Severe intellectual disabilities	0	1	1	1	5
5	Mental	MB_300.4	Profound intellectual disabilities	0	1	1	1	5
5	Mental	MB_301	Pervasive developmental disorders	0	1	12	6	8
5	Mental	MB_301.1	Autism	0	1	3	1	2
5	Mental	MB_301.2	Asperger's syndrome*	1	1	0	1	1
5	Mental	MB_302	Developemental delay	0	1	20	21	19
5	Mental	MB_302.1	Speech and language developmental delay	0	1	6	10	7
5	Mental	MB_302.11	Expressive language disorder	0	1	1	1	1
5	Mental	MB_302.12	Mixed receptive-expressive language disorder	0	1	1	1	1
5	Mental	MB_302.13	Phonological disorder*	1	1	0	1	1
5	Mental	MB_302.2	Specific developmental disorder of motor function	0	1	1	1	1
5	Mental	MB_302.3	Specific developmental disorders of scholastic skills	0	1	8	7	7
5	Mental	MB_302.4	Delayed milestones	0	1	1	1	1
5	Mental	MB_303	Symbolic dysfunctions	0	1	6	7	5
5	Mental	MB_303.1	Dyslexia and alexia	0	1	3	1	1
5	Mental	MB_304	Attention-deficit hyperactivity disorders	0	1	8	6	5
5	Mental	MB_305	Stereotyped movement disorders	0	1	7	10	8
5	Mental	MB_305.1	Tics and tic disorders	0	1	6	9	7
5	Mental	MB_305.11	Tourette's disorder	0	1	1	1	1
5	Mental	MB_305.12	Chronic motor or vocal tic disorder	0	1	1	1	1
5	Mental	MB_305.13	Transient tic disorder	0	1	1	1	1
5	Mental	MB_305.14	Tics of organic origin	0	1	1	3	1
5	Mental	MB_306	Conduct disorders	0	1	24	8	11
5	Mental	MB_307	Behavioral and emotional disorders with onset usually in childhood and adolescence	0	1	15	18	16
5	Mental	MB_307.3	Emotional disturbance of childhood or adolescence	0	1	7	4	7
5	Mental	MB_307.4	Disorders of social functioning with onset in childhood and adolescence	0	1	7	6	6
5	Mental	MB_308	Symptoms related to mental disorders	0	1	16	130	22
5	Mental	MB_308.1	Delirium	0	1	7	36	15
5	Mental	MB_308.2	Delusions	0	1	4	28	1
5	Mental	MB_308.3	Hallucinations	0	1	5	33	5
5	Mental	MB_308.31	Visual hallucinations	0	1	1	2	1
5	Mental	MB_308.32	Auditory hallucinations*	1	1	0	1	1
5	Mental	MB_308.4	Neurocognitive disorder*	1	1	0	8	1
5	Mental	MB_309	Signs and symptoms involving emotional state	0	1	9	18	10
5	Mental	MB_309.1	Irritability	0	1	1	1	1
5	Mental	MB_309.2	Impulsiveness	0	0	1	1	0
5	Mental	MB_309.3	Emotional lability	0	1	1	1	1
5	Mental	MB_309.4	Demoralization and apathy	0	1	1	3	2
5	Mental	MB_309.5	Nervousness	0	1	2	1	1
5	Mental	MB_309.6	Excessive crying of child, adolescent, or adult	0	0	1	1	0
5	Mental	MB_309.7	Restlessness and agitation*	1	1	0	1	1
5	Mental	MB_309.8	Homicidal ideations	0	0	1	1	0
5	Mental	MB_309.9	Hostility and violent behavior*	1	1	0	2	2
6	Neurological	NS_320	Meningitis	0	1	53	52	37
6	Neurological	NS_320.1	Infective meningitis	0	1	47	43	30
6	Neurological	NS_320.11	Bacterial meningitis	0	1	25	21	12
6	Neurological	NS_320.12	Viral meningitis	0	1	11	16	11
6	Neurological	NS_320.13	Fungal meningitis	0	1	8	4	3
6	Neurological	NS_320.2	Meningitis due to other non-infectious causes	0	1	5	5	4
6	Neurological	NS_320.21	Nonpyogenic meningitis	0	1	1	1	1
6	Neurological	NS_320.22	Chronic meningitis	0	1	1	1	1
6	Neurological	NS_321	Encephalitis, myelitis and encephalomyelitis	0	1	70	77	49
6	Neurological	NS_321.1	Encephalitis	0	1	37	57	34
6	Neurological	NS_321.11	Bacterial encephalitis	0	0	1	5	0
6	Neurological	NS_321.12	Viral encephalitis	0	1	28	36	28
6	Neurological	NS_321.13	Toxoplasmosis meningoencephalitis	0	1	1	1	1
6	Neurological	NS_321.14	Acute disseminated encephalitis and encephalomyelitis (ADEM)	0	1	1	4	1
6	Neurological	NS_321.2	Myelitis	0	1	13	7	2
6	Neurological	NS_321.21	Acute (transverse) myelitis	0	1	4	1	1
6	Neurological	NS_322	Other CNS infection	0	1	31	25	19
6	Neurological	NS_322.1	Prion diseases	0	1	9	8	3
6	Neurological	NS_322.2	Progressive multifocal leukoencephalopathy	0	1	1	2	2
6	Neurological	NS_322.4	Intracranial and intraspinal abscess	0	1	14	6	6
6	Neurological	NS_323	Systemic atrophies primarily affecting the central nervous system	0	1	24	27	16
6	Neurological	NS_323.3	Motor neuron disease	0	1	9	7	1
6	Neurological	NS_323.31	Amyotrophic lateral sclerosis [ALS]	0	0	1	1	0
6	Neurological	NS_323.32	Progressive bulbar palsy	0	0	1	1	0
6	Neurological	NS_323.33	Primary lateral sclerosis	0	0	1	1	0
6	Neurological	NS_324	Extrapyramidal and movement disorders	0	1	33	59	48
6	Neurological	NS_324.1	Parkinsonism	0	1	4	11	11
6	Neurological	NS_324.11	Parkinson's disease (Primary)	0	1	2	1	2
6	Neurological	NS_324.2	Degenerative diseases of the basal ganglia (excluding parkinsonism)	0	1	1	5	6
6	Neurological	NS_324.21	Progressive supranuclear ophthalmoplegia [Steele-Richardson-Olszewski]*	1	1	0	1	1
6	Neurological	NS_324.3	Abnormal involuntary movements	0	1	16	24	19
6	Neurological	NS_324.31	Dystonia	0	1	13	14	10
6	Neurological	NS_324.311	Drug induced dystonia	0	1	2	4	1
6	Neurological	NS_324.314	Torticollis	0	1	3	3	2
6	Neurological	NS_324.315	Idiopathic orofacial dystonia	0	1	1	1	1
6	Neurological	NS_324.316	Blepharospasm	0	1	1	1	1
6	Neurological	NS_324.32	Abnormal head movements*	1	1	0	1	1
6	Neurological	NS_324.33	Fasciculation*	1	1	0	1	1
6	Neurological	NS_324.34	Tremor	0	1	1	4	4
6	Neurological	NS_324.341	Essential tremor*	1	1	0	1	1
6	Neurological	NS_324.342	Drug-induced tremor*	1	1	0	1	1
6	Neurological	NS_324.35	Myoclonus	0	1	1	1	1
6	Neurological	NS_324.5	Benign shuddering attacks	0	0	1	1	0
6	Neurological	NS_324.6	Tetany	0	1	1	2	2
6	Neurological	NS_324.7	Stiff-man syndrome	0	0	1	1	0
6	Neurological	NS_324.9	Chorea	0	1	5	6	6
6	Neurological	NS_325	Abnormality of gait and mobility	0	1	9	12	9
6	Neurological	NS_325.1	Abnormality of gait	0	1	1	2	2
6	Neurological	NS_325.2	Difficulty walking	0	1	7	1	1
6	Neurological	NS_325.3	Lack of coordination	0	1	1	4	3
6	Neurological	NS_326	Demyelinating diseases of the central nervous system	0	1	6	13	13
6	Neurological	NS_326.1	Multiple sclerosis	0	1	1	1	1
6	Neurological	NS_326.2	Neuromyelitis optica	0	1	1	1	1
6	Neurological	NS_326.3	Diffuse myelinoclastic sclerosis [Schilder's disease]	0	1	1	2	2
6	Neurological	NS_328	Dementias and cerebral degeneration	0	1	42	123	33
6	Neurological	NS_328.1	Dementias	0	1	31	115	27
6	Neurological	NS_328.11	Alzheimer's disease	0	1	1	5	10
6	Neurological	NS_328.12	Vascular dementia	0	1	5	33	7
6	Neurological	NS_328.13	Frontotemporal dementia [FTD]	0	1	3	3	2
6	Neurological	NS_328.14	Dementia with Lewy bodies	0	0	1	1	0
6	Neurological	NS_328.3	Cerebral degeneration	0	1	11	7	5
6	Neurological	NS_328.33	Corticobasal degeneration	0	0	1	1	0
6	Neurological	NS_328.34	Reye's syndrome	0	1	1	1	1
6	Neurological	NS_329	Symptoms and signs involving cognitive functions and awareness	0	1	14	23	19
6	Neurological	NS_329.1	Memory loss	0	1	2	6	15
6	Neurological	NS_329.2	Neurologic neglect syndrome	0	0	1	1	0
6	Neurological	NS_329.3	Age-related cognitive decline	0	0	1	1	0
6	Neurological	NS_329.4	Specified cognitive deficit	0	0	6	7	0
6	Neurological	NS_329.41	Attention and concentration deficit	0	0	1	1	0
6	Neurological	NS_329.42	Cognitive communication deficit	0	0	1	1	0
6	Neurological	NS_329.43	Visuospatial deficit	0	0	1	1	0
6	Neurological	NS_329.44	Psychomotor deficit	0	0	1	1	0
6	Neurological	NS_329.45	Frontal lobe and executive function deficit	0	0	2	1	0
6	Neurological	NS_329.5	Mild cognitive impairment	0	0	1	1	0
6	Neurological	NS_329.6	Transient global amnesia	0	1	1	1	1
6	Neurological	NS_329.8	Altered mental status, unspecified	0	1	1	2	1
6	Neurological	NS_330	Epilepsy, recurrent seizures, convulsions	0	1	39	90	23
6	Neurological	NS_330.1	Epilepsy	0	1	24	70	16
6	Neurological	NS_330.11	Generalized epilepsy	0	1	6	14	2
6	Neurological	NS_330.12	Partial epilepsy	0	1	9	19	3
6	Neurological	NS_330.14	Lennox-Gastaut syndrome*	1	0	0	5	0
6	Neurological	NS_330.15	Juvenile myoclonic epilepsy*	1	0	0	7	0
6	Neurological	NS_330.3	Convulsions	0	1	5	7	5
6	Neurological	NS_330.31	Febrile convulsions	0	1	2	3	1
6	Neurological	NS_330.4	Post-traumatic seizures	0	0	1	1	0
6	Neurological	NS_331	Headache	0	1	78	128	15
6	Neurological	NS_331.1	Tension headache	0	1	5	10	1
6	Neurological	NS_331.2	Post-traumatic headache	0	1	4	10	1
6	Neurological	NS_331.3	Headache syndromes, non migraine	0	1	12	16	1
6	Neurological	NS_331.31	Persistent headache syndromes, non migraine	0	0	2	2	0
6	Neurological	NS_331.32	Hypnic headache	0	0	1	1	0
6	Neurological	NS_331.33	Thunderclap headache	0	0	1	1	0
6	Neurological	NS_331.4	Cluster headaches	0	0	4	9	0
6	Neurological	NS_331.5	Paroxysmal hemicrania	0	0	2	6	0
6	Neurological	NS_331.6	Migraine	0	1	46	62	7
6	Neurological	NS_331.61	Migraine with aura	0	1	10	14	1
6	Neurological	NS_331.62	Hemiplegic migraine	0	0	5	7	0
6	Neurological	NS_331.63	Menstrual migraine	0	0	5	6	0
6	Neurological	NS_331.64	Chronic migraine without aura	0	0	5	7	0
6	Neurological	NS_331.7	Drug induced headache	0	1	1	3	1
6	Neurological	NS_333	Sleep disorders	0	1	77	96	18
6	Neurological	NS_333.1	Sleep apnea	0	1	13	16	2
6	Neurological	NS_333.11	Obstructive sleep apnea	0	0	1	1	0
6	Neurological	NS_333.12	Central sleep apnea	0	0	3	3	0
6	Neurological	NS_333.13	High altitude periodic breathing	0	0	1	1	0
6	Neurological	NS_333.14	Idiopathic sleep related nonobstructive alveolar hypoventilation	0	0	1	1	0
6	Neurological	NS_333.2	Insomnia	0	1	9	11	2
6	Neurological	NS_333.3	Hypersomnia	0	1	12	11	2
6	Neurological	NS_333.4	Circadian rhythm sleep disorder	0	1	11	10	1
6	Neurological	NS_333.5	Parasomnias	0	1	10	10	3
6	Neurological	NS_333.51	Confusional arousals	0	0	1	1	0
6	Neurological	NS_333.52	REM sleep behavior disorder	0	0	1	1	0
6	Neurological	NS_333.53	Recurrent isolated sleep paralysis	0	0	1	1	0
6	Neurological	NS_333.54	Sleepwalking [somnambulism]*	1	1	0	1	1
6	Neurological	NS_333.55	Sleep terrors [night terrors]*	1	1	0	1	1
6	Neurological	NS_333.6	Sleep related movement disorders	0	0	8	6	0
6	Neurological	NS_333.61	Periodic limb movement disorder	0	0	1	1	0
6	Neurological	NS_333.62	Sleep related leg cramps	0	0	1	1	0
6	Neurological	NS_333.63	Sleep related bruxism	0	0	1	1	0
6	Neurological	NS_333.64	Restless legs syndrome	0	0	1	1	0
6	Neurological	NS_333.7	Narcolepsy	0	1	7	7	1
6	Neurological	NS_333.71	Narcolepsy with cataplexy	0	0	2	2	0
6	Neurological	NS_333.8	Sleep disturbances	0	0	5	1	0
6	Neurological	NS_334	Disorders of facial and cranial nerves	0	1	24	42	30
6	Neurological	NS_334.1	Trigeminal nerve disorders [CN5]	0	1	5	5	5
6	Neurological	NS_334.11	Trigeminal neuralgia	0	1	1	1	1
6	Neurological	NS_334.12	Atypical face pain	0	1	1	1	1
6	Neurological	NS_334.2	Facial nerve disorders and weakness	0	1	6	13	8
6	Neurological	NS_334.21	Bell's palsy	0	1	1	1	1
6	Neurological	NS_334.22	Geniculate ganglionitis	0	1	1	1	1
6	Neurological	NS_334.23	Facial weakness	0	0	1	1	0
6	Neurological	NS_334.24	Clonic hemifacial spasm*	1	1	0	5	1
6	Neurological	NS_334.25	Facial myokymia*	1	1	0	1	1
6	Neurological	NS_334.3	Disorders of olfactory [1st] nerve	0	1	1	1	1
6	Neurological	NS_334.4	Disorders of oculomotor nerves	0	1	4	15	3
6	Neurological	NS_334.41	Third [oculomotor] nerve palsy	0	1	2	5	1
6	Neurological	NS_334.42	Fourth [trochlear] nerve palsy	0	1	1	5	1
6	Neurological	NS_334.44	Sixth [abducent] nerve palsy	0	1	1	5	1
6	Neurological	NS_334.5	Other disorders of glossopharyngeal [9th] nerve	0	1	2	1	1
6	Neurological	NS_334.6	Disorders of pneumogastric [10th] nerve	0	1	1	1	1
6	Neurological	NS_334.8	Disorders of hypoglossal [12th] nerve	0	1	1	1	1
6	Neurological	NS_334.9	Multiple cranial nerve palsies	0	1	1	1	1
6	Neurological	NS_335	Nerve root and plexus disorders	0	1	10	12	17
6	Neurological	NS_335.1	Nerve plexus lesions	0	1	2	2	2
6	Neurological	NS_335.2	Nerve root lesions	0	1	3	3	3
6	Neurological	NS_335.3	Neuralgic amyotrophy	0	1	1	1	1
6	Neurological	NS_335.4	Phantom limb (syndrome)	0	1	1	2	2
6	Neurological	NS_336	Mononeuropathies	0	1	22	93	25
6	Neurological	NS_336.4	Mononeuritis of upper limb	0	1	9	37	8
6	Neurological	NS_336.41	Carpal tunnel syndrome	0	1	1	5	1
6	Neurological	NS_336.411	Carpal tunnel syndrome, bilateral*	1	0	0	1	0
6	Neurological	NS_336.5	Mononeuritis of lower limb	0	1	12	51	10
6	Neurological	NS_336.51	Lesion of sciatic nerve	0	1	1	5	1
6	Neurological	NS_336.52	Meralgia paresthetica	0	1	1	5	1
6	Neurological	NS_337	Polyneuropathies	0	1	17	71	23
6	Neurological	NS_337.2	Inflammatory polyneuropathy	0	1	3	10	5
6	Neurological	NS_337.21	Guillain-Barre syndrome [Acute infective polyneuritis]	0	1	1	2	1
6	Neurological	NS_337.22	Chronic inflammatory demyelinating polyneuritis	0	0	1	1	0
6	Neurological	NS_337.3	Toxic polyneuropathy	0	1	3	5	3
6	Neurological	NS_337.4	Critical illness polyneuropathy	0	0	1	1	0
6	Neurological	NS_337.5	Polyneuropathy related to infections	0	0	2	8	0
6	Neurological	NS_337.6	Idiopathic progressive neuropathy	0	1	1	1	1
6	Neurological	NS_338	Myasthenia gravis and other myoneural disorders	0	1	13	13	8
6	Neurological	NS_338.1	Myasthenia gravis	0	1	4	4	2
6	Neurological	NS_338.2	Toxic myoneural disorders	0	1	1	1	1
6	Neurological	NS_338.3	Lambert-Eaton syndrome	0	1	4	3	1
6	Neurological	NS_339	Primary disorders of muscles	0	1	5	7	5
6	Neurological	NS_339.2	Myotonic disorders	0	1	3	3	1
6	Neurological	NS_339.4	Periodic paralysis	0	1	1	1	1
6	Neurological	NS_340	Myopathies	0	1	10	52	16
6	Neurological	NS_340.1	Critical illness myopathy	0	0	1	1	0
6	Neurological	NS_340.2	Toxic myopathy	0	1	1	3	3
6	Neurological	NS_340.3	Inflammatory and immune myopathies	0	1	3	3	1
6	Neurological	NS_341	Cerebral palsy and other paralytic syndromes	0	1	35	72	17
6	Neurological	NS_341.1	Cerebral palsy	0	1	9	8	8
6	Neurological	NS_341.11	Spastic cerebral palsy*	1	1	0	3	3
6	Neurological	NS_341.12	Athetoid cerebral palsy	0	1	1	1	1
6	Neurological	NS_341.13	Ataxic cerebral palsy*	1	1	0	1	1
6	Neurological	NS_341.2	Hemiplegia and hemiparesis	0	1	18	57	4
6	Neurological	NS_341.21	Flaccid hemiplegia	0	1	4	6	1
6	Neurological	NS_341.22	Spastic hemiplegia	0	1	4	6	1
6	Neurological	NS_341.23	Brown-Séquard syndrome*	1	0	0	1	0
6	Neurological	NS_341.6	Cauda equina syndrome	0	1	3	1	1
6	Neurological	NS_341.9	Transient paralysis	0	0	1	1	0
6	Neurological	NS_342	Plegia and unspecified paralysis	0	1	20	32	12
6	Neurological	NS_342.1	Paraplegia/Diplegia	0	1	2	6	7
6	Neurological	NS_342.2	Quadriplegia	0	1	8	7	1
6	Neurological	NS_342.4	Monoplegia	0	1	9	18	3
6	Neurological	NS_343	Disorders of autonomic nervous system	0	1	15	65	12
6	Neurological	NS_343.1	Peripheral autonomic neuropathy	0	1	4	2	1
6	Neurological	NS_343.2	Autonomic dysreflexia	0	1	1	1	1
6	Neurological	NS_343.3	Complex regional pain syndrome	0	1	8	55	4
6	Neurological	NS_343.5	Horner's syndrome*	1	1	0	1	1
6	Neurological	NS_343.6	Multi-system degeneration of the autonomic nervous system*	1	0	0	1	0
6	Neurological	NS_343.7	Postural orthostatic tachycardia syndrome [POTS]*	1	0	0	1	0
6	Neurological	NS_344	Disorders of the circulation of the cerebrospinal fluid	0	1	12	24	21
6	Neurological	NS_344.1	Hydrocephalus	0	1	9	17	19
6	Neurological	NS_344.11	Communicating hydrocephalus	0	1	1	1	1
6	Neurological	NS_344.12	Obstructive hydrocephalus	0	1	1	1	1
6	Neurological	NS_344.13	(Idiopathic) normal pressure hydrocephalus	0	1	1	1	1
6	Neurological	NS_344.2	Benign intracranial hypertension	0	1	1	1	1
6	Neurological	NS_344.3	Cerebrospinal fluid leak	0	1	2	6	1
6	Neurological	NS_345	Encephalopathy	0	1	12	27	4
6	Neurological	NS_345.1	Toxic encephalopathy	0	1	1	10	1
6	Neurological	NS_345.2	Metabolic encephalopathy	0	0	1	1	0
6	Neurological	NS_345.3	Hypertensive encephalopathy	0	1	1	1	1
6	Neurological	NS_345.5	Posterior reversible encephalopathy syndrome*	1	0	0	1	0
6	Neurological	NS_346	Brain damage and brain death	0	1	11	11	9
6	Neurological	NS_346.1	Postconcussion syndrome	0	1	1	1	1
6	Neurological	NS_346.2	Pseudobulbar affect	0	0	1	1	0
6	Neurological	NS_346.3	Anoxic brain damage	0	1	1	1	1
6	Neurological	NS_346.5	Compression of brain	0	1	1	1	1
6	Neurological	NS_346.6	Cerebral edema	0	1	1	1	1
6	Neurological	NS_347	Other disorders of the brain and CNS	0	1	9	22	11
6	Neurological	NS_347.1	Cerebral cysts	0	1	1	2	2
6	Neurological	NS_347.2	Disorders of meninges	0	1	3	6	1
6	Neurological	NS_347.21	Dural tear	0	0	2	1	0
6	Neurological	NS_347.3	Temporal sclerosis	0	0	1	1	0
6	Neurological	NS_348	Other diseases of spinal cord	0	1	17	38	12
6	Neurological	NS_348.1	Syringomyelia and syringobulbia	0	1	1	1	1
6	Neurological	NS_348.2	Myelopathies	0	1	13	26	6
6	Neurological	NS_348.21	Vascular myelopathies	0	1	1	3	1
6	Neurological	NS_348.4	Spinal cord compression*	1	1	0	3	1
6	Neurological	NS_349	Disorder of nervous system	0	1	14	24	11
6	Neurological	NS_349.1	Abnormal findings on diagnostic test of central nervous system	0	1	6	11	5
6	Neurological	NS_349.12	Abnormal electroencephalogram [EEG]	0	0	1	1	0
6	Neurological	NS_349.13	Abnormal findings on diagnostic imaging of skull and head	0	1	1	1	1
6	Neurological	NS_349.14	White matter disease, unspecified*	1	0	0	1	0
6	Neurological	NS_349.15	Intracranial space-occupying lesion found on diagnostic imaging of central nervous system*	1	1	0	1	1
6	Neurological	NS_349.2	Abnormal results of function studies of peripheral nervous system	0	1	3	4	1
6	Neurological	NS_349.3	Nonspecific abnormal electromyogram [EMG]	0	0	1	1	0
6	Neurological	NS_350	Other symptoms involving nervous system	0	1	3	7	4
6	Neurological	NS_350.2	Meningismus	0	1	1	1	1
6	Neurological	NS_350.3	Abnormal reflex	0	1	1	1	1
6	Neurological	NS_350.4	Abnormal posture	0	1	1	1	1
6	Neurological	NS_350.5	Repeated falls*	1	1	0	1	1
6	Neurological	NS_351	Disturbances of skin sensation	0	1	1	7	6
6	Neurological	NS_351.1	Anesthesia of skin*	1	1	0	1	1
6	Neurological	NS_351.2	Hypoesthesia of skin*	1	1	0	1	1
6	Neurological	NS_351.3	Paresthesia of skin*	1	1	0	1	1
6	Neurological	NS_351.4	Hyperesthesia*	1	1	0	1	1
6	Neurological	NS_352	Disturbances of sensation of smell and taste	0	1	1	6	5
6	Neurological	NS_352.1	Anosmia and Parosmia*	1	1	0	2	2
6	Neurological	NS_352.2	Parageusia*	1	1	0	1	1
6	Neurological	NS_354	Dizziness and giddiness	0	1	1	1	1
6	Neurological	NS_355	Coma and other alteration of consciousness	0	1	5	127	6
6	Neurological	NS_355.1	Coma	0	1	1	122	3
6	Neurological	NS_355.2	Alteration of consciousness	0	1	3	3	2
6	Neurological	NS_355.21	Transient alteration of awareness	0	0	1	1	0
6	Neurological	NS_356	Speech disturbance	0	1	6	11	6
6	Neurological	NS_356.1	Dysarthria	0	1	1	1	1
6	Neurological	NS_356.2	Aphasia and dysphasia	0	1	1	3	1
6	Neurological	NS_356.4	Slurred speech*	1	0	0	1	0
7	Sense organs	SO_360	Inflammation of eyelids	0	1	17	101	8
7	Sense organs	SO_360.1	Hordeolum	0	1	3	17	1
7	Sense organs	SO_360.2	Chalazion	0	1	1	8	1
7	Sense organs	SO_360.4	Blepharitis	0	1	4	31	1
7	Sense organs	SO_360.41	Ulcerative blepharitis	0	0	1	10	0
7	Sense organs	SO_360.42	Squamous blepharitis	0	0	1	10	0
7	Sense organs	SO_360.5	Noninfectious dermatoses of eyelid	0	1	5	33	1
7	Sense organs	SO_360.51	Eczematous dermatitis of eyelid	0	0	1	8	0
7	Sense organs	SO_360.52	Xeroderma of eyelid	0	0	1	8	0
7	Sense organs	SO_360.53	Allergic dermatitis of eyelid	0	0	1	8	0
7	Sense organs	SO_360.54	Discoid lupus erythematosus of eyelid	0	0	1	8	0
7	Sense organs	SO_360.6	Abscess of eyelid	0	0	1	8	0
7	Sense organs	SO_361	Disorders of eyelid function	0	1	32	206	9
7	Sense organs	SO_361.1	Entropion and trichiasis of eyelid	0	1	7	50	2
7	Sense organs	SO_361.12	Mechanical entropion	0	1	1	9	1
7	Sense organs	SO_361.13	Spastic entropion	0	0	1	8	0
7	Sense organs	SO_361.14	Cicatricial entropion	0	0	1	8	0
7	Sense organs	SO_361.15	Trichiasis of eyelid without entropion	0	0	1	8	0
7	Sense organs	SO_361.2	Lagophthalmos	0	1	5	45	1
7	Sense organs	SO_361.22	Mechanical lagophthalmos	0	0	1	11	0
7	Sense organs	SO_361.24	Cicatricial lagophthalmos	0	0	1	11	0
7	Sense organs	SO_361.25	Paralytic lagophthalmos	0	0	1	11	0
7	Sense organs	SO_361.3	Ptosis of eyelid	0	1	6	27	2
7	Sense organs	SO_361.32	Mechanical ptosis of eyelid	0	0	1	5	0
7	Sense organs	SO_361.33	Myogenic ptosis of eyelid	0	0	1	5	0
7	Sense organs	SO_361.35	Paralytic ptosis	0	0	1	5	0
7	Sense organs	SO_361.36	Brow ptosis*	1	0	0	5	0
7	Sense organs	SO_361.4	Blepharochalasis	0	1	1	8	1
7	Sense organs	SO_361.5	Eyelid retraction	0	0	1	8	0
7	Sense organs	SO_361.6	Abnormal innervation syndrome of eyelid	0	0	1	8	0
7	Sense organs	SO_361.8	Blepharophimosis	0	0	1	8	0
7	Sense organs	SO_361.9	Ectropion of eyelid	0	1	6	49	1
7	Sense organs	SO_361.92	Mechanical ectropion	0	0	1	8	0
7	Sense organs	SO_361.93	Spastic ectropion	0	0	1	8	0
7	Sense organs	SO_361.94	Cicatricial ectropion	0	0	1	8	0
7	Sense organs	SO_362	Other disorders of the eyelids	0	1	15	88	8
7	Sense organs	SO_362.1	Xanthelasma of eyelid	0	1	1	8	1
7	Sense organs	SO_362.2	Hyperpigmentation of eyelid [Chloasma]	0	0	1	8	0
7	Sense organs	SO_362.3	Hypertrichosis of eyelid	0	0	1	8	0
7	Sense organs	SO_362.4	Hypotrichosis of eyelid [Madarosis]	0	0	1	8	0
7	Sense organs	SO_362.5	Cysts of eyelid	0	0	1	8	0
7	Sense organs	SO_362.6	Dermatochalasis of eyelid	0	0	1	8	0
7	Sense organs	SO_362.7	Edema of eyelid	0	0	1	8	0
7	Sense organs	SO_362.8	Meibomian gland dysfunction of eyelid*	1	0	0	10	0
7	Sense organs	SO_363	Disorders of lacrimal system	0	1	41	158	11
7	Sense organs	SO_363.1	Dacryoadenitis	0	1	5	21	1
7	Sense organs	SO_363.2	Dry eye syndrome [Tear film insufficiency]	0	0	1	5	0
7	Sense organs	SO_363.3	Lacrimal cysts	0	0	2	10	0
7	Sense organs	SO_363.4	Lacrimal atrophy	0	0	2	10	0
7	Sense organs	SO_363.5	Epiphora	0	1	4	16	1
7	Sense organs	SO_363.51	Epiphora due to excess lacrimation	0	0	1	5	0
7	Sense organs	SO_363.52	Epiphora due to insufficient drainage	0	0	1	5	0
7	Sense organs	SO_363.6	Inflammation of lacrimal passages	0	1	9	37	2
7	Sense organs	SO_363.61	Dacryocystitis	0	0	4	20	0
7	Sense organs	SO_363.62	Canaliculitis	0	0	2	10	0
7	Sense organs	SO_363.63	Lacrimal mucocele	0	0	1	5	0
7	Sense organs	SO_363.7	Stenosis and insufficiency of lacrimal passages	0	1	8	36	1
7	Sense organs	SO_365	Disorders of the orbit	0	1	26	75	11
7	Sense organs	SO_365.1	Enophthalmos	0	1	3	11	1
7	Sense organs	SO_365.2	Orbital edema or congestion	0	0	1	5	0
7	Sense organs	SO_365.3	Exophthalmos [Proptosis]	0	1	9	22	2
7	Sense organs	SO_365.4	Orbital cysts	0	0	1	5	0
7	Sense organs	SO_365.5	Myopathy of extraocular muscles	0	0	1	5	0
7	Sense organs	SO_365.6	Deformity of orbit	0	1	7	22	1
7	Sense organs	SO_366	Disorders of conjunctiva	0	1	30	119	8
7	Sense organs	SO_366.1	Pterygium of eye	0	1	7	36	1
7	Sense organs	SO_366.2	Conjunctival degenerations and deposits	0	0	8	26	0
7	Sense organs	SO_366.21	Pinguecula	0	0	1	5	0
7	Sense organs	SO_366.3	Conjunctival scars	0	1	5	21	1
7	Sense organs	SO_366.4	Vascular abnormalities of conjunctiva	0	1	3	11	1
7	Sense organs	SO_366.42	Conjunctival hyperemia	0	0	1	5	0
7	Sense organs	SO_366.5	Conjunctival edema	0	0	1	5	0
7	Sense organs	SO_366.6	Conjunctival cysts	0	0	1	5	0
7	Sense organs	SO_367	Inflammation of the eye	0	1	148	501	53
7	Sense organs	SO_367.1	Conjunctivitis	0	1	33	106	17
7	Sense organs	SO_367.11	Follicular conjunctivitis	0	0	2	10	0
7	Sense organs	SO_367.12	Allergic conjunctivitis	0	1	2	12	2
7	Sense organs	SO_367.13	Blepharoconjunctivitis	0	1	4	21	1
7	Sense organs	SO_367.2	Keratitis	0	1	28	102	8
7	Sense organs	SO_367.21	Corneal ulcer	0	1	10	42	2
7	Sense organs	SO_367.22	Punctate keratitis	0	0	1	5	0
7	Sense organs	SO_367.3	Keratoconjunctivitis	0	1	13	45	5
7	Sense organs	SO_367.31	Keratoconjunctivitis sicca	0	0	1	6	0
7	Sense organs	SO_367.32	Neurotrophic keratoconjunctivitis	0	0	1	5	0
7	Sense organs	SO_367.4	Inflammation of orbit	0	1	10	34	2
7	Sense organs	SO_367.41	Cellulitis of orbit	0	0	1	5	0
7	Sense organs	SO_367.42	Granuloma of orbit	0	0	1	5	0
7	Sense organs	SO_367.5	Uveitis	0	1	26	73	9
7	Sense organs	SO_367.51	Panuveitis	0	0	1	5	0
7	Sense organs	SO_367.52	Iridocyclitis	0	1	17	45	8
7	Sense organs	SO_367.53	Chorioretinitis	0	0	2	2	0
7	Sense organs	SO_367.56	Vogt-Koyanagi-Harada Disease	0	0	2	10	0
7	Sense organs	SO_367.6	Episcleritis	0	1	3	17	1
7	Sense organs	SO_367.7	Scleritis	0	1	7	37	1
7	Sense organs	SO_367.8	Hypopyon	0	0	2	10	0
7	Sense organs	SO_367.9	Chorioretinal inflammation	0	1	17	64	5
7	Sense organs	SO_368	Disorders of sclera	0	1	9	29	3
7	Sense organs	SO_368.1	Scleral staphyloma	0	0	5	20	0
7	Sense organs	SO_368.2	Scleral ectasia	0	0	1	5	0
7	Sense organs	SO_369	Disorders of the cornea	0	1	57	220	16
7	Sense organs	SO_369.1	Corneal scars and opacities	0	1	14	60	6
7	Sense organs	SO_369.11	Peripheral opacity of cornea	0	0	1	5	0
7	Sense organs	SO_369.12	Central opacity of cornea	0	1	1	5	1
7	Sense organs	SO_369.14	Corneal pigmentations	0	0	3	15	0
7	Sense organs	SO_369.15	Corneal deposits	0	0	4	20	0
7	Sense organs	SO_369.2	Corneal edema	0	1	6	22	2
7	Sense organs	SO_369.3	Corneal neovascularization	0	1	6	26	1
7	Sense organs	SO_369.4	Corneal degenerations	0	1	10	34	1
7	Sense organs	SO_369.42	Recurrent erosion of cornea	0	0	1	5	0
7	Sense organs	SO_369.43	Band keratopathy	0	0	1	5	0
7	Sense organs	SO_369.44	Senile corneal changes including arcus senilis	0	0	1	5	0
7	Sense organs	SO_369.6	Corneal deformities	0	1	8	38	2
7	Sense organs	SO_369.61	Corneal ectasia	0	0	1	5	0
7	Sense organs	SO_369.62	Keratoconus	0	1	4	16	1
7	Sense organs	SO_369.7	Endothelial corneal dystrophy [Fuchs' dystrophy]	0	0	1	5	0
7	Sense organs	SO_370	Disorders of iris and ciliary body	0	1	32	117	10
7	Sense organs	SO_370.1	Degeneration of iris and ciliary body	0	1	9	37	1
7	Sense organs	SO_370.11	Pigmentary iris degeneration	0	0	1	5	0
7	Sense organs	SO_370.2	Cyst of iris, ciliary body and anterior chamber	0	1	6	26	1
7	Sense organs	SO_370.3	Vascular disorders of iris and ciliary body	0	1	1	6	1
7	Sense organs	SO_370.4	Adhesions and disruptions of iris and ciliary body	0	1	7	41	2
7	Sense organs	SO_370.41	Pupillary abnormalities	0	0	1	5	0
7	Sense organs	SO_370.6	Floppy iris syndrome	0	0	1	1	0
7	Sense organs	SO_371	Cataract	0	1	48	141	20
7	Sense organs	SO_371.1	Cortical age-related cataract	0	0	1	5	0
7	Sense organs	SO_371.2	Subcapsular cataract	0	0	4	20	0
7	Sense organs	SO_371.21	Anterior subcapsular polar cataract	0	0	2	10	0
7	Sense organs	SO_371.22	Posterior subcapsular polar cataract	0	0	2	10	0
7	Sense organs	SO_371.3	Nuclear cataract	0	1	2	10	1
7	Sense organs	SO_371.4	Cortical, lamellar, or zonular nonsenile cataract	0	0	1	5	0
7	Sense organs	SO_372	Disorders of lens (excluding cataracts)	0	1	8	27	7
7	Sense organs	SO_372.1	Aphakia	0	1	2	6	2
7	Sense organs	SO_372.2	Dislocation of lens	0	1	4	18	2
7	Sense organs	SO_373	Disorders of choroid	0	1	26	58	10
7	Sense organs	SO_373.1	Chorioretinal scars	0	1	7	21	1
7	Sense organs	SO_373.2	Choroidal degenerations	0	1	13	22	2
7	Sense organs	SO_373.5	Choroidal detachment	0	1	3	11	1
7	Sense organs	SO_374	Disorders of the retina	0	1	95	623	26
7	Sense organs	SO_374.1	Retinal detachments and breaks	0	1	22	78	5
7	Sense organs	SO_374.11	Serous retinal detachment	0	1	2	10	1
7	Sense organs	SO_374.12	Traction detachment of retina	0	1	1	5	1
7	Sense organs	SO_374.13	Horseshoe tear of retina without detachment	0	0	1	5	0
7	Sense organs	SO_374.14	Round hole of retina without detachment	0	0	1	5	0
7	Sense organs	SO_374.2	Retinoschisis and retinal cysts	0	1	7	21	1
7	Sense organs	SO_374.21	Retinoschisis	0	0	3	5	0
7	Sense organs	SO_374.22	Retinal cysts	0	0	2	10	0
7	Sense organs	SO_374.3	Retinal vasculopathy	0	1	9	36	1
7	Sense organs	SO_374.32	Retinal microaneurysms	0	0	1	5	0
7	Sense organs	SO_374.33	Retinal neovascularization	0	0	1	13	0
7	Sense organs	SO_374.34	Retinal vasculitis	0	0	1	5	0
7	Sense organs	SO_374.35	Retinal telangiectasis	0	0	1	5	0
7	Sense organs	SO_374.36	Retinal ischemia	0	0	1	1	0
7	Sense organs	SO_374.4	Retinopathy	0	1	22	317	3
7	Sense organs	SO_374.41	Hypertensive retinopathy	0	0	1	5	0
7	Sense organs	SO_374.42	Diabetic retinopathy	0	1	8	255	1
7	Sense organs	SO_374.43	Exudative retinopathy	0	0	1	5	0
7	Sense organs	SO_374.44	Central serous chorioretinopathy	0	0	1	5	0
7	Sense organs	SO_374.5	Macular degeneration	0	1	6	58	1
7	Sense organs	SO_374.51	Age-related macular degeneration	0	0	3	46	0
7	Sense organs	SO_374.511	Nonexuadative (dry) age-related macular degeneration	0	0	1	25	0
7	Sense organs	SO_374.512	Exuadative (wet) age-related macular degeneration	0	0	1	21	0
7	Sense organs	SO_374.53	Cystoid macular degeneration	0	0	1	5	0
7	Sense organs	SO_374.54	Drusen (degenerative) of macula	0	0	1	5	0
7	Sense organs	SO_374.6	Peripheral retinal degeneration	0	1	8	32	1
7	Sense organs	SO_374.61	Lattice degeneration of retina	0	0	1	5	0
7	Sense organs	SO_374.7	Non-degenerative maculopathy	0	0	4	16	0
7	Sense organs	SO_374.71	Puckering of macula	0	0	1	5	0
7	Sense organs	SO_374.72	Toxic maculopathy of retina	0	0	1	5	0
7	Sense organs	SO_374.73	Angioid streaks of macula	0	0	1	1	0
7	Sense organs	SO_374.74	Macular cyst, hole, or pseudohole	0	0	1	5	0
7	Sense organs	SO_374.8	Retinal edema	0	0	1	1	0
7	Sense organs	SO_374.9	Retinal occlusions	0	1	9	64	7
7	Sense organs	SO_374.91	Transient retinal arterial occlusion [Amaurosis fugax]	0	1	1	1	1
7	Sense organs	SO_375	Abnormal intraocular pressure	0	1	62	353	15
7	Sense organs	SO_375.1	Glaucoma	0	1	45	288	11
7	Sense organs	SO_375.11	Open angle glaucoma	0	1	7	117	1
7	Sense organs	SO_375.111	Capsular glaucoma with pseudoexfoliation of lens	0	0	1	25	0
7	Sense organs	SO_375.112	Pigmentary glaucoma	0	0	1	25	0
7	Sense organs	SO_375.113	Low-tension glaucoma	0	0	1	25	0
7	Sense organs	SO_375.12	Angle-Closure Glaucoma	0	1	6	52	1
7	Sense organs	SO_375.6	Ocular hypertension	0	0	3	10	0
7	Sense organs	SO_375.61	Blind hypertensive eye	0	0	1	5	0
7	Sense organs	SO_375.7	Hypotony of eye	0	1	7	27	1
7	Sense organs	SO_376	Disorders of vitreous body	0	1	8	35	9
7	Sense organs	SO_376.1	Vitreous degeneration	0	0	1	5	0
7	Sense organs	SO_376.2	Vitreous opacities	0	1	3	17	3
7	Sense organs	SO_376.21	Crystalline deposits in vitreous body	0	1	1	6	2
7	Sense organs	SO_376.22	Vitreous membranes and strands	0	0	1	5	0
7	Sense organs	SO_376.3	Vitreous prolapse	0	1	1	5	1
7	Sense organs	SO_376.4	Vitreomacular adhesion	0	0	1	5	0
7	Sense organs	SO_377	Hemorrhage of the eye	0	1	13	56	6
7	Sense organs	SO_377.1	Hemorrhage of orbit	0	0	1	5	0
7	Sense organs	SO_377.2	Conjunctival hemorrhage	0	1	1	5	1
7	Sense organs	SO_377.3	Choroidal hemorrhage and rupture	0	1	5	21	1
7	Sense organs	SO_377.4	Retinal hemorrhage	0	1	1	5	1
7	Sense organs	SO_377.5	Vitreous hemorrhage	0	1	1	5	2
7	Sense organs	SO_377.6	Hemorrhage in optic nerve sheath	0	0	1	5	0
7	Sense organs	SO_377.7	Hemophthalmos	0	0	1	5	0
7	Sense organs	SO_377.8	Hyphema	0	1	1	5	1
7	Sense organs	SO_379	Infection of the eye	0	1	39	43	16
7	Sense organs	SO_379.2	Eye infection, viral	0	1	23	20	8
7	Sense organs	SO_379.3	Eye infection, toxoplasmosis	0	0	2	2	0
7	Sense organs	SO_380	Disorders of optic nerve and visual pathways	0	1	44	113	14
7	Sense organs	SO_380.1	Optic neuropathy	0	1	10	27	3
7	Sense organs	SO_380.11	Optic neuritis	0	1	4	16	2
7	Sense organs	SO_380.12	Ischemic optic neuropathy	0	0	1	5	0
7	Sense organs	SO_380.2	Disorders of optic disc	0	1	10	31	2
7	Sense organs	SO_380.21	Papilledema	0	1	6	10	1
7	Sense organs	SO_380.22	Optic disc drusen	0	0	1	5	0
7	Sense organs	SO_380.23	Optic nerve hypoplasia	0	0	1	5	0
7	Sense organs	SO_380.24	Pseudopapilledema of optic disc	0	0	1	5	0
7	Sense organs	SO_380.3	Optic atrophy	0	1	8	18	2
7	Sense organs	SO_380.5	Disorders of visual cortex	0	1	5	17	1
7	Sense organs	SO_380.51	Cortical blindness	0	0	1	4	0
7	Sense organs	SO_381	Strabismus	0	1	62	125	20
7	Sense organs	SO_381.1	Paralytic strabismus [Neurogenic strabismus]	0	1	17	44	10
7	Sense organs	SO_381.11	Ophthalmoplegia	0	1	5	21	4
7	Sense organs	SO_381.3	Esotropia	0	1	13	23	1
7	Sense organs	SO_381.31	Alternating esotropia	0	0	5	4	0
7	Sense organs	SO_381.32	Accommodative esotropia	0	0	1	1	0
7	Sense organs	SO_381.4	Exotropia	0	1	12	22	1
7	Sense organs	SO_381.41	Alternating exotropia	0	0	5	4	0
7	Sense organs	SO_381.5	Vertical strabismus	0	1	2	3	1
7	Sense organs	SO_381.6	Duane's syndrome [Duane anomaly]	0	1	1	5	1
7	Sense organs	SO_381.7	Cyclotropia	0	0	1	3	0
7	Sense organs	SO_381.8	Heterophoria	0	1	7	7	1
7	Sense organs	SO_381.81	Esophoria	0	0	1	1	0
7	Sense organs	SO_381.82	Exophoria	0	0	1	1	0
7	Sense organs	SO_381.83	Cyclophoria	0	0	1	1	0
7	Sense organs	SO_382	Other disorders of binocular movement	0	1	7	7	5
7	Sense organs	SO_382.1	Impaired convergence	0	1	1	3	1
7	Sense organs	SO_382.2	Palsy of conjugate gaze	0	1	1	1	1
7	Sense organs	SO_383	Irregular eye movements	0	1	11	12	1
7	Sense organs	SO_383.1	Nystagmus	0	0	7	7	0
7	Sense organs	SO_383.2	Saccadic eye movements	0	0	1	2	0
7	Sense organs	SO_384	Anomalies of pupillary function	0	1	8	12	2
7	Sense organs	SO_384.1	Anisocoria	0	0	1	1	0
7	Sense organs	SO_384.2	Miosis	0	0	1	1	0
7	Sense organs	SO_384.3	Mydriasis	0	0	1	1	0
7	Sense organs	SO_384.4	Tonic pupil	0	0	1	5	0
7	Sense organs	SO_385	Abnormal results of function studies of eye	0	0	4	6	0
7	Sense organs	SO_386	Visual disturbances	0	1	46	107	12
7	Sense organs	SO_386.1	Amblyopia	0	1	5	26	1
7	Sense organs	SO_386.2	Diplopia	0	1	1	1	1
7	Sense organs	SO_386.3	Visual discomfort	0	0	1	5	0
7	Sense organs	SO_386.4	Visual field defects	0	1	9	32	1
7	Sense organs	SO_386.41	Scotoma	0	0	2	10	0
7	Sense organs	SO_386.42	Hemianopia	0	0	2	5	0
7	Sense organs	SO_386.43	Constriction of visual field	0	0	1	5	0
7	Sense organs	SO_386.5	Color vision deficiencies	0	1	7	8	1
7	Sense organs	SO_386.6	Night blindness	0	1	7	7	2
7	Sense organs	SO_386.7	Impaired contrast sensitivity*	1	0	0	1	0
7	Sense organs	SO_386.8	Sudden or transient visual loss	0	0	2	10	0
7	Sense organs	SO_386.9	Visual distortions and subjective visual disturbances	0	0	2	2	0
7	Sense organs	SO_387	Disorders of refraction and accommodation	0	1	18	74	10
7	Sense organs	SO_387.1	Hypermetropia	0	1	1	5	1
7	Sense organs	SO_387.2	Myopia	0	1	2	35	2
7	Sense organs	SO_387.21	Progressive high (degenerative) myopia	0	1	1	30	1
7	Sense organs	SO_387.3	Astigmatism	0	1	4	16	1
7	Sense organs	SO_387.4	Presbyopia	0	1	1	1	1
7	Sense organs	SO_387.5	Anisometropia	0	0	1	1	0
7	Sense organs	SO_387.6	Aniseikonia	0	0	1	1	0
7	Sense organs	SO_387.8	Disorders of accommodation	0	1	3	11	1
7	Sense organs	SO_388	Blindness and low vision	0	1	51	75	9
7	Sense organs	SO_389	Other disorders of eye	0	1	20	36	12
7	Sense organs	SO_389.1	Ocular pain	0	1	1	5	1
7	Sense organs	SO_389.2	Leucocoria	0	0	1	5	0
7	Sense organs	SO_390	Disorders of external ear	0	1	34	187	22
7	Sense organs	SO_390.1	Otitis externa	0	1	14	101	14
7	Sense organs	SO_390.2	Exostosis of external auditory canal	0	0	1	5	0
7	Sense organs	SO_390.4	Impacted cerumen	0	1	1	5	1
7	Sense organs	SO_390.5	Stenosis of external ear canal	0	1	4	21	1
7	Sense organs	SO_390.6	Perichondritis and chondritis of pinna	0	1	5	21	1
7	Sense organs	SO_391	Disorders of the middle ear	0	1	94	347	53
7	Sense organs	SO_391.1	Otitis media	0	1	27	107	19
7	Sense organs	SO_391.2	Eustachian tube disorders	0	1	14	54	7
7	Sense organs	SO_391.21	Eustachian salpingitis	0	1	4	16	1
7	Sense organs	SO_391.22	Obstruction of Eustachian tube	0	1	5	21	1
7	Sense organs	SO_391.23	Patulous Eustachian tube	0	1	1	5	1
7	Sense organs	SO_391.3	Adhesive middle ear disease [Glue ear]	0	1	6	5	1
7	Sense organs	SO_391.4	Tympanosclerosis	0	1	6	5	1
7	Sense organs	SO_391.5	Abnormalities of ear ossicles	0	1	5	21	2
7	Sense organs	SO_391.6	Cholesteatoma of middle ear	0	1	8	36	3
7	Sense organs	SO_391.7	Perforation of tympanic membrane	0	1	7	33	6
7	Sense organs	SO_391.8	Otosclerosis	0	1	6	26	6
7	Sense organs	SO_391.9	Myringitis	0	1	5	26	2
7	Sense organs	SO_392	Otalgia and effusion of ear	0	1	7	16	4
7	Sense organs	SO_392.1	Otalgia [ear pain]	0	1	4	6	2
7	Sense organs	SO_392.2	Otorrhea	0	1	3	10	2
7	Sense organs	SO_393	Mastoiditis and related conditions	0	1	14	65	9
7	Sense organs	SO_394	Disorders of vestibular function	0	1	16	50	10
7	Sense organs	SO_394.1	Meniere's disease	0	1	6	5	1
7	Sense organs	SO_394.2	Vertigo	0	1	7	32	6
7	Sense organs	SO_394.21	Paroxysmal vertigo	0	1	1	5	1
7	Sense organs	SO_394.22	Vestibular neuronitis	0	1	2	7	3
7	Sense organs	SO_394.23	Central origin vertigo	0	1	1	5	1
7	Sense organs	SO_394.4	Abnormal vestibular function study	0	0	1	1	0
7	Sense organs	SO_395	Other diseases of inner ear	0	1	24	28	6
7	Sense organs	SO_395.1	Labyrinthitis	0	1	7	5	1
7	Sense organs	SO_395.2	Labyrinthine fistula	0	1	6	5	1
7	Sense organs	SO_396	Hearing impairment	0	1	32	61	18
7	Sense organs	SO_396.1	Conductive hearing loss	0	1	9	8	3
7	Sense organs	SO_396.2	Sensorineural hearing loss	0	1	11	13	4
7	Sense organs	SO_396.3	Mixed conductive and sensorineural hearing loss	0	1	4	8	3
7	Sense organs	SO_396.4	Ototoxic hearing loss*	1	1	0	5	1
7	Sense organs	SO_396.5	Sudden idiopathic hearing loss	0	1	1	5	1
7	Sense organs	SO_396.6	Transient ischemic deafness	0	0	1	5	0
7	Sense organs	SO_396.7	Deaf nonspeaking, not elsewhere classified	0	1	1	1	1
7	Sense organs	SO_396.8	Bilateral hearing loss	0	1	6	8	3
7	Sense organs	SO_396.9	Unilateral hearing loss	0	1	5	28	3
7	Sense organs	SO_397	Other hearing abnormality	0	1	15	49	4
7	Sense organs	SO_397.1	Tinnitus	0	1	4	10	1
7	Sense organs	SO_397.11	Pulsatile tinnitus*	1	0	0	5	0
7	Sense organs	SO_397.2	Noise effects on inner ear	0	1	4	6	1
7	Sense organs	SO_397.3	Hyperacusis	0	0	1	5	0
7	Sense organs	SO_398	Other disorders of ear	0	1	7	29	7
7	Sense organs	SO_399	Abnormal auditory function study	0	0	1	1	0
8	Cardiovascular	CV_400	Rheumatic fever and chronic rheumatic heart diseases	0	1	24	43	42
8	Cardiovascular	CV_400.1	Rheumatic chorea	0	1	3	3	3
8	Cardiovascular	CV_400.2	Rheumatic heart disease	0	1	21	40	38
8	Cardiovascular	CV_401	Hypertension	0	1	81	80	28
8	Cardiovascular	CV_401.1	Essential hypertension	0	1	11	9	2
8	Cardiovascular	CV_401.2	Hypertensive heart disease	0	1	24	17	9
8	Cardiovascular	CV_401.6	Secondary hypertension	0	1	10	7	6
8	Cardiovascular	CV_401.61	Renovascular hypertension	0	1	3	1	1
8	Cardiovascular	CV_401.7	Hypertensive crisis*	1	0	0	4	0
8	Cardiovascular	CV_402	Elevated blood pressure reading without diagnosis of hypertension	0	1	1	1	1
8	Cardiovascular	CV_403	Angina pectoris	0	1	5	50	5
8	Cardiovascular	CV_403.1	Coronary artery spasm [Coronary vasospasm]*	1	1	0	9	1
8	Cardiovascular	CV_404	Ischemic heart disease	0	1	66	101	34
8	Cardiovascular	CV_404.1	Myocardial infarction [Heart attack]	0	1	45	36	23
8	Cardiovascular	CV_404.11	Acute myocardial infarction	0	1	41	17	7
8	Cardiovascular	CV_404.2	Coronary atherosclerosis [Atherosclerotic heart disease]	0	1	14	56	3
8	Cardiovascular	CV_404.22	Coronary atherosclerosis due to lipid rich plaque	0	0	1	1	0
8	Cardiovascular	CV_404.23	Coronary atherosclerosis due to calcified coronary lesion	0	0	1	1	0
8	Cardiovascular	CV_406	Pulmonary heart disease	0	1	8	19	7
8	Cardiovascular	CV_406.1	Pulmonary hypertension	0	1	2	10	3
8	Cardiovascular	CV_406.11	Primary pulmonary hypertension	0	1	1	1	1
8	Cardiovascular	CV_406.12	Kyphoscoliotic heart disease	0	1	1	1	1
8	Cardiovascular	CV_406.16	Group 4 pulmonary hypertension*	1	0	0	1	0
8	Cardiovascular	CV_406.2	Acute pulmonary heart disease	0	1	2	4	1
8	Cardiovascular	CV_408	Diseases of pulmonary vessels	0	1	3	3	3
8	Cardiovascular	CV_410	Inflammation of the heart [Carditis]	0	1	59	48	34
8	Cardiovascular	CV_410.1	Pericarditis	0	1	17	15	13
8	Cardiovascular	CV_410.2	Endocarditis	0	1	22	11	7
8	Cardiovascular	CV_410.3	Myocarditis	0	1	16	19	13
8	Cardiovascular	CV_411	Other diseases of pericardium	0	1	5	8	5
8	Cardiovascular	CV_411.1	Hemopericardium NEC	0	1	1	1	1
8	Cardiovascular	CV_411.2	Pericardial effusion (noninflammatory)*	1	1	0	3	1
8	Cardiovascular	CV_411.3	Cardiac tamponade	0	0	1	1	0
8	Cardiovascular	CV_413	Heart valve disorders	0	1	41	67	70
8	Cardiovascular	CV_413.1	Mitral valve disorders	0	1	16	22	21
8	Cardiovascular	CV_413.11	Mitral valve insufficiency	0	1	6	4	4
8	Cardiovascular	CV_413.12	Mitral valve prolapse*	1	1	0	1	1
8	Cardiovascular	CV_413.13	Mitral valve stenosis	0	1	4	4	4
8	Cardiovascular	CV_413.2	Aortic valve disorders	0	1	16	21	22
8	Cardiovascular	CV_413.21	Aortic stenosis	0	1	4	6	6
8	Cardiovascular	CV_413.22	Aortic insufficiency	0	1	6	5	5
8	Cardiovascular	CV_413.3	Tricuspid valve disorders	0	1	4	19	20
8	Cardiovascular	CV_413.31	Tricuspid value stenosis*	1	1	0	5	5
8	Cardiovascular	CV_413.32	Tricuspid value insufficiency*	1	1	0	4	4
8	Cardiovascular	CV_413.4	Pulmonary valve disorders	0	1	8	10	11
8	Cardiovascular	CV_413.41	Pulmonary valve stenosis	0	1	1	3	3
8	Cardiovascular	CV_413.42	Pulmonary valve insufficiency*	1	1	0	3	3
8	Cardiovascular	CV_413.6	Heart valve replaced	0	1	2	3	3
8	Cardiovascular	CV_414	Cardiomyopathy	0	1	19	16	18
8	Cardiovascular	CV_414.1	Hypertrophic cardiomyopathy	0	1	3	2	2
8	Cardiovascular	CV_414.11	Hypertrophic obstructive cardiomyopathy	0	1	1	1	1
8	Cardiovascular	CV_414.2	Dilated cardiomyopathy*	1	1	0	1	1
8	Cardiovascular	CV_414.3	Alcoholic cardiomyopathy	0	1	1	1	1
8	Cardiovascular	CV_414.5	Ischemic cardiomyopathy*	1	1	0	1	1
8	Cardiovascular	CV_414.6	Endomyocardial (eosinophilic) disease [Endomyocardial fibrosis]	0	1	1	1	1
8	Cardiovascular	CV_414.7	Endocardial fibroelastosis	0	1	1	1	1
8	Cardiovascular	CV_414.8	Restrictive cardiomyopathy*	1	1	0	1	1
8	Cardiovascular	CV_414.9	Takotsubo syndrome [Stress cardiomyopathy]	0	0	1	1	0
8	Cardiovascular	CV_416	Cardiac arrhythmia and conduction disorders	0	1	41	62	41
8	Cardiovascular	CV_416.1	Paroxysmal tachycardia	0	1	3	8	5
8	Cardiovascular	CV_416.11	Supraventricular tachycardia	0	1	1	1	1
8	Cardiovascular	CV_416.12	Ventricular tachycardia	0	1	1	5	2
8	Cardiovascular	CV_416.121	Torsades de pointes*	1	0	0	1	0
8	Cardiovascular	CV_416.2	Atrial fibrillation and flutter	0	1	3	13	7
8	Cardiovascular	CV_416.21	Atrial fibrillation	0	1	1	8	3
8	Cardiovascular	CV_416.211	Paroxysmal atrial fibrillation*	1	1	0	1	1
8	Cardiovascular	CV_416.212	Persistent atrial fibrillation*	1	1	0	3	1
8	Cardiovascular	CV_416.213	Chronic atrial fibrillation*	1	1	0	2	1
8	Cardiovascular	CV_416.214	Permanent atrial fibrillation*	1	0	0	1	0
8	Cardiovascular	CV_416.22	Atrial flutter	0	1	1	3	2
8	Cardiovascular	CV_416.221	Typical atrial flutter*	1	1	0	1	1
8	Cardiovascular	CV_416.222	Atypical atrial flutter*	1	1	0	1	1
8	Cardiovascular	CV_416.3	Ventricular fibrillation and flutter	0	1	3	3	1
8	Cardiovascular	CV_416.31	Ventricular fibrillation	0	0	1	1	0
8	Cardiovascular	CV_416.32	Ventricular flutter	0	0	1	1	0
8	Cardiovascular	CV_416.4	Heart block	0	1	16	22	16
8	Cardiovascular	CV_416.41	Atrioventricular block	0	1	6	6	4
8	Cardiovascular	CV_416.411	Atrioventricular block, first degree	0	1	1	1	1
8	Cardiovascular	CV_416.412	Atrioventricular block, second degree	0	1	2	1	1
8	Cardiovascular	CV_416.413	Atrioventricular block, complete	0	1	1	1	1
8	Cardiovascular	CV_416.42	Left bundle branch block	0	1	2	7	5
8	Cardiovascular	CV_416.43	Right bundle branch block	0	1	3	4	2
8	Cardiovascular	CV_416.5	Premature depolarization [Premature beats]	0	1	4	6	4
8	Cardiovascular	CV_416.51	Atrial premature depolarization [Supraventricular premature beats]	0	1	1	1	1
8	Cardiovascular	CV_416.52	Ventricular premature depolarization*	1	1	0	1	1
8	Cardiovascular	CV_416.6	Long QT syndrome	0	0	1	1	0
8	Cardiovascular	CV_416.7	Sinoatrial node dysfunction	0	1	1	1	1
8	Cardiovascular	CV_416.71	Sick sinus syndrome*	1	1	0	1	1
8	Cardiovascular	CV_416.8	Pre-excitation syndrome [Anomalous atrioventricular excitation]	0	1	2	1	1
8	Cardiovascular	CV_417	Abnormalities of heart beat	0	1	4	8	6
8	Cardiovascular	CV_417.1	Palpitations	0	1	1	1	1
8	Cardiovascular	CV_417.2	Tachycardia	0	1	2	2	1
8	Cardiovascular	CV_417.3	Bradycardia	0	1	1	2	1
8	Cardiovascular	CV_418	Abnormal results of cardiovascular function studies	0	1	4	5	2
8	Cardiovascular	CV_418.1	Abnormal electrocardiogram [ECG] [EKG]	0	0	1	1	0
8	Cardiovascular	CV_418.2	Abnormal findings on diagnostic imaging of heart and coronary circulation*	1	1	0	1	1
8	Cardiovascular	CV_419	Presence of cardiac device	0	1	11	9	2
8	Cardiovascular	CV_419.1	Presence of cardiac pacemaker	0	0	4	4	0
8	Cardiovascular	CV_419.2	Presence of cardiac defibrillator	0	0	3	2	0
8	Cardiovascular	CV_420	Cardiac arrest	0	1	3	17	4
8	Cardiovascular	CV_423	Abnormal cardiac sounds	0	1	2	4	4
8	Cardiovascular	CV_423.1	Cardiac murmurs	0	1	1	2	2
8	Cardiovascular	CV_424	Heart failure	0	1	30	33	7
8	Cardiovascular	CV_424.1	Left heart failure	0	1	1	1	1
8	Cardiovascular	CV_424.2	Systolic heart failure	0	0	5	5	0
8	Cardiovascular	CV_424.3	Diastolic heart failure	0	0	5	5	0
8	Cardiovascular	CV_424.4	Combined systolic and diastolic heart failure	0	0	5	5	0
8	Cardiovascular	CV_424.5	Right heart failure*	1	0	0	6	0
8	Cardiovascular	CV_424.7	Rheumatic heart failure	0	0	1	1	0
8	Cardiovascular	CV_425	Cardiomegaly	0	1	1	1	1
8	Cardiovascular	CV_426	Complications and ill-defined descriptions of heart disease	0	1	10	10	13
8	Cardiovascular	CV_430	Nontraumatic Intracranial hemorrhage	0	1	13	201	38
8	Cardiovascular	CV_430.1	Nontraumatic subarachnoid hemorrhage	0	1	2	75	13
8	Cardiovascular	CV_430.2	Nontraumatic intracerebral hemorrhage	0	1	1	59	12
8	Cardiovascular	CV_430.3	Nontraumatic subdural hemorrhage	0	1	1	5	1
8	Cardiovascular	CV_430.4	Nontraumatic extradural hemorrhage	0	1	1	1	1
8	Cardiovascular	CV_431	Stroke and transient cerebral ischemic attacks	0	1	56	464	46
8	Cardiovascular	CV_431.1	Stroke	0	1	16	314	41
8	Cardiovascular	CV_431.11	Cerebral infarction [Ischemic stroke]	0	1	14	177	11
8	Cardiovascular	CV_431.12	Hemorrhagic stroke	0	1	2	132	23
8	Cardiovascular	CV_431.13	Brain stem stroke syndrome*	1	1	0	1	1
8	Cardiovascular	CV_431.14	Cerebellar stroke syndrome*	1	1	0	1	1
8	Cardiovascular	CV_431.15	Lacunar syndrome*	1	1	0	3	3
8	Cardiovascular	CV_431.2	Transient cerebral ischemic attack [TIA]	0	1	3	1	1
8	Cardiovascular	CV_433	Other cerebrovascular disease	0	1	32	77	31
8	Cardiovascular	CV_433.1	Occlusion and stenosis of cerebral arteries	0	1	3	42	9
8	Cardiovascular	CV_433.2	Occlusion and stenosis of precerebral arteries	0	1	18	14	7
8	Cardiovascular	CV_433.21	Carotid artery stenosis	0	1	3	4	1
8	Cardiovascular	CV_433.3	Cerebrovascular insufficiency	0	1	5	12	7
8	Cardiovascular	CV_433.31	Cerebrovascular vasospasm and vasoconstriction*	1	0	0	3	0
8	Cardiovascular	CV_433.32	Vertebro-basilar artery syndrome	0	1	4	2	2
8	Cardiovascular	CV_433.34	Cerebral artery syndrome (middle, anterior, posterior)*	1	1	0	3	3
8	Cardiovascular	CV_433.4	Moyamoya disease	0	1	1	1	1
8	Cardiovascular	CV_436	Atherosclerosis [ASCVD]	0	1	38	368	9
8	Cardiovascular	CV_436.1	Atherosclerosis of renal artery	0	1	1	1	1
8	Cardiovascular	CV_436.2	Atherosclerosis of the extremities	0	1	12	290	1
8	Cardiovascular	CV_436.23	Chronic total occlusion of artery of the extremities	0	0	1	1	0
8	Cardiovascular	CV_436.3	Atherosclerosis of aorta	0	1	1	1	1
8	Cardiovascular	CV_436.4	Atheroembolism	0	0	7	15	0
8	Cardiovascular	CV_436.5	Cerebral atherosclerosis	0	1	1	1	1
8	Cardiovascular	CV_438	Aneurysm or ectasia	0	1	47	75	27
8	Cardiovascular	CV_438.1	Aortic aneurysm and ectasia	0	1	18	37	9
8	Cardiovascular	CV_438.11	Abdominal aortic aneurysm	0	1	4	11	2
8	Cardiovascular	CV_438.12	Thoracic aneurysm	0	1	3	11	2
8	Cardiovascular	CV_438.13	Thoracoabdominal aortic aneurysm	0	1	4	9	2
8	Cardiovascular	CV_438.14	Ruptured aortic aneurysm	0	1	4	15	4
8	Cardiovascular	CV_438.2	Aneurysm of iliac or artery of lower extremity	0	1	2	2	2
8	Cardiovascular	CV_438.3	Aneurysm of carotid artery	0	1	1	1	1
8	Cardiovascular	CV_438.4	Arterial dissection	0	1	13	23	4
8	Cardiovascular	CV_438.41	Aortic dissection	0	1	5	9	1
8	Cardiovascular	CV_438.42	Carotid artery dissection	0	0	1	1	0
8	Cardiovascular	CV_438.43	Coronary artery dissection	0	1	1	2	1
8	Cardiovascular	CV_438.5	Coronary artery aneurysm	0	0	1	1	0
8	Cardiovascular	CV_438.6	Cerebral aneurysm	0	1	2	1	1
8	Cardiovascular	CV_438.7	Aneurysm of heart	0	1	2	1	1
8	Cardiovascular	CV_438.8	Rupture of artery	0	1	1	1	1
8	Cardiovascular	CV_438.9	Aneurysm of pulmonary artery	0	1	1	1	1
8	Cardiovascular	CV_439	Hemorrhoids	0	1	11	15	11
8	Cardiovascular	CV_440	Embolism and thrombosis	0	1	123	415	49
8	Cardiovascular	CV_440.1	Venous thromboembolism	0	1	76	293	28
8	Cardiovascular	CV_440.11	Deep vein thrombosis [DVT]	0	1	24	143	2
8	Cardiovascular	CV_440.12	Portal vein thrombosis	0	1	1	1	1
8	Cardiovascular	CV_440.13	Phlebitis and thrombophlebitis	0	1	27	56	13
8	Cardiovascular	CV_440.14	Budd-Chiari syndrome	0	1	1	1	1
8	Cardiovascular	CV_440.15	Cerebral venous sinus thrombosis	0	1	2	2	2
8	Cardiovascular	CV_440.2	Arterial embolism and thrombosis	0	1	18	89	14
8	Cardiovascular	CV_440.21	Embolism of cerebral or precerebral arteries	0	1	3	37	2
8	Cardiovascular	CV_440.22	Thrombosis of cerebral or precerebral arteries	0	1	3	37	2
8	Cardiovascular	CV_440.3	Pulmonary embolism	0	1	15	14	3
8	Cardiovascular	CV_440.4	Septic embolism	0	1	7	9	1
8	Cardiovascular	CV_441	Arteriovenous malformation	0	1	3	12	5
8	Cardiovascular	CV_441.1	Arteriovenous fistula	0	1	2	2	2
8	Cardiovascular	CV_441.2	Pulmonary arteriovenous malformation	0	1	1	2	1
8	Cardiovascular	CV_441.3	Arteriovenous malformation of digestive system*	1	0	0	1	0
8	Cardiovascular	CV_441.4	Arteriovenous malformation of renal vessel*	1	0	0	1	0
8	Cardiovascular	CV_441.5	Arteriovenous malformation of precerebral or cerebral vessels*	1	1	0	2	2
8	Cardiovascular	CV_442	Disease of capillaries	0	1	3	4	4
8	Cardiovascular	CV_443	Other disorders of arteries and arterioles	0	1	7	11	10
8	Cardiovascular	CV_443.1	Stricture of artery [Arterial stenosis]	0	1	1	1	1
8	Cardiovascular	CV_443.2	Celiac artery compression syndrome	0	1	1	1	1
8	Cardiovascular	CV_443.3	Arterial fibromuscular dysplasia*	1	1	0	1	1
8	Cardiovascular	CV_443.4	Necrosis of artery	0	1	1	1	1
8	Cardiovascular	CV_444	Venous insufficiency	0	1	36	123	20
8	Cardiovascular	CV_444.1	Varicose veins	0	1	29	96	19
8	Cardiovascular	CV_444.11	Varicose veins of lower extremities	0	1	12	77	6
8	Cardiovascular	CV_444.12	Gastric varices*	1	1	0	1	1
8	Cardiovascular	CV_444.13	Esophageal varices	0	1	5	7	5
8	Cardiovascular	CV_444.14	Vulval varices	0	1	7	6	2
8	Cardiovascular	CV_444.15	Scrotal varices [Varicocele]	0	1	1	1	1
8	Cardiovascular	CV_444.5	Venous insufficiency (chronic) (peripheral)	0	1	1	1	1
8	Cardiovascular	CV_444.6	Chronic venous hypertension	0	0	6	26	0
8	Cardiovascular	CV_446	Hypotension	0	1	14	13	7
8	Cardiovascular	CV_446.2	Orthostatic hypotension	0	1	1	1	1
8	Cardiovascular	CV_447	Nonspecific low blood-pressure reading	0	1	1	1	1
8	Cardiovascular	CV_448	Peripheral vascular disease	0	1	7	8	5
8	Cardiovascular	CV_448.1	Raynaud's syndrome	0	1	1	3	1
8	Cardiovascular	CV_448.2	Erythromelalgia	0	0	1	1	0
8	Cardiovascular	CV_448.9	Peripheral vascular disease NOS [includes PAD]	0	1	1	1	1
8	Cardiovascular	CV_449	Other disorders of the circulatory system	0	1	5	7	8
8	Cardiovascular	CV_452	Hemorrhage, NOS	0	1	1	1	1
9	Respiratory	RE_460	Respiratory infection	0	1	189	62	66
9	Respiratory	RE_460.1	Acute upper respiratory infection	0	1	24	35	26
9	Respiratory	RE_460.2	Acute lower respiratory infection	0	1	5	19	18
9	Respiratory	RE_460.3	Pulmonary tuberculosis	0	1	155	8	21
9	Respiratory	RE_462	Sinusitis	0	1	14	30	16
9	Respiratory	RE_462.1	Acute sinusitis	0	1	7	22	8
9	Respiratory	RE_462.2	Chronic sinusitis	0	1	7	8	8
9	Respiratory	RE_463	Rhinitis and nasal congestion	0	1	8	12	7
9	Respiratory	RE_463.1	Chronic rhinitis	0	1	1	1	1
9	Respiratory	RE_463.2	Allergic rhinitis	0	1	6	7	4
9	Respiratory	RE_463.21	Seasonal allergic rhinitis	0	1	1	2	2
9	Respiratory	RE_463.22	Allergic rhinitis due to food	0	0	1	1	0
9	Respiratory	RE_463.23	Allergic rhinitis, due to animal hair and dander	0	0	1	1	0
9	Respiratory	RE_463.3	Vasomotor rhinitis*	1	1	0	1	1
9	Respiratory	RE_463.4	Nasal congestion*	1	0	0	1	0
9	Respiratory	RE_463.5	Postnasal drip	0	0	1	1	0
9	Respiratory	RE_464	Nasopharyngitis	0	1	4	3	3
9	Respiratory	RE_464.1	Acute nasopharyngitis	0	1	2	2	2
9	Respiratory	RE_464.2	Chronic nasopharyngitis	0	1	2	1	1
9	Respiratory	RE_465	Pharyngitis	0	1	6	13	11
9	Respiratory	RE_465.1	Acute Pharyngitis	0	1	3	9	7
9	Respiratory	RE_465.11	Streptococcal tonsillitis/pharyngitis	0	1	1	4	2
9	Respiratory	RE_465.2	Chronic Pharyngitis	0	1	1	2	2
9	Respiratory	RE_465.3	Pharyngeal abscess	0	1	2	1	1
9	Respiratory	RE_466	Tonsillitis and adenoiditis	0	1	14	21	14
9	Respiratory	RE_466.1	Acute tonsillitis and adenoiditis	0	1	1	10	6
9	Respiratory	RE_466.2	Chronic tonsillitis and adenoiditis	0	1	5	4	1
9	Respiratory	RE_466.3	Peritonsillar abscess	0	1	1	1	1
9	Respiratory	RE_466.4	Hypertrophy of tonsils and adenoids	0	1	5	3	3
9	Respiratory	RE_467	Laryngitis and tracheitis	0	1	30	17	10
9	Respiratory	RE_467.1	Acute laryngitis and tracheitis	0	1	20	8	6
9	Respiratory	RE_467.11	Acute obstructive laryngitis [croup]	0	1	1	1	1
9	Respiratory	RE_467.2	Chronic laryngitis and laryngotracheitis	0	1	3	3	3
9	Respiratory	RE_467.3	Supraglottitis	0	0	3	3	0
9	Respiratory	RE_467.4	Acute epiglottitis	0	1	3	3	1
9	Respiratory	RE_468	Pneumonia	0	1	72	85	63
9	Respiratory	RE_468.1	Viral pneumonia	0	1	11	21	12
9	Respiratory	RE_468.2	Bacterial pneumonia	0	1	43	31	20
9	Respiratory	RE_468.21	Pneumonia due to Streptococcus pneumoniae	0	1	1	1	1
9	Respiratory	RE_468.22	Pneumonia due to Pseudomonas	0	1	1	1	1
9	Respiratory	RE_468.3	Ventilator associated pneumonia	0	0	1	1	0
9	Respiratory	RE_468.4	Personal history of pneumonia (recurrent)	0	0	1	1	0
9	Respiratory	RE_468.5	Pneumonia due to fungus	0	1	9	9	9
9	Respiratory	RE_468.6	Cytomegaloviral pneumonitis	0	1	1	1	1
9	Respiratory	RE_468.8	Bronchopneumonia	0	1	1	1	1
9	Respiratory	RE_468.9	Lobar pneumonia*	1	1	0	1	1
9	Respiratory	RE_469	Bronchitis	0	1	8	17	17
9	Respiratory	RE_469.1	Acute bronchitis	0	1	2	11	11
9	Respiratory	RE_469.2	Chronic bronchitis	0	1	5	5	5
9	Respiratory	RE_470	Acute bronchiolitis	0	1	3	5	5
9	Respiratory	RE_471	Other disorders of nose and nasal sinuses	0	1	9	13	11
9	Respiratory	RE_471.1	Cyst and mucocele of nose and nasal sinus*	1	1	0	1	1
9	Respiratory	RE_471.2	Deviated nasal septum	0	1	1	1	1
9	Respiratory	RE_471.3	Hypertrophy of nasal turbinates	0	1	1	1	1
9	Respiratory	RE_471.5	Nasal polyps	0	1	5	5	5
9	Respiratory	RE_472	Diseases of vocal cords and larynx, not elsewhere classified	0	1	16	12	9
9	Respiratory	RE_472.1	Paralysis of vocal cords and larynx	0	1	6	4	1
9	Respiratory	RE_472.2	Polyp of vocal cord and larynx	0	1	1	1	1
9	Respiratory	RE_472.3	Edema of larynx	0	1	1	1	1
9	Respiratory	RE_472.4	Laryngeal spasm	0	1	1	1	1
9	Respiratory	RE_472.5	Stenosis of larynx	0	1	1	1	1
9	Respiratory	RE_472.6	Nodules of vocal cords*	1	1	0	1	1
9	Respiratory	RE_474	Chronic obstructive pulmonary disease [COPD]	0	1	16	15	16
9	Respiratory	RE_474.1	Emphysema	0	1	3	6	6
9	Respiratory	RE_474.11	Unilateral pulmonary emphysema [MacLeod's syndrome]*	1	1	0	1	1
9	Respiratory	RE_474.12	Panlobular emphysema*	1	1	0	1	1
9	Respiratory	RE_474.13	Centrilobular emphysema*	1	1	0	1	1
9	Respiratory	RE_475	Asthma	0	1	19	27	6
9	Respiratory	RE_475.5	Exercise induced bronchospasm	0	0	1	1	0
9	Respiratory	RE_475.6	Cough variant asthma	0	0	1	1	0
9	Respiratory	RE_475.7	Allergic bronchopulmonary aspergillosis	0	0	1	1	0
9	Respiratory	RE_476	Bronchiectasis	0	1	12	5	2
9	Respiratory	RE_477	Inhalation lung injury	0	1	31	47	46
9	Respiratory	RE_477.1	Pneumoconiosis	0	1	5	15	15
9	Respiratory	RE_477.2	Hypersensitivity pneumonitis	0	1	14	15	15
9	Respiratory	RE_477.3	Vaping-related disorder*	1	1	0	1	1
9	Respiratory	RE_478	Aspiration pneumonia	0	1	2	1	1
9	Respiratory	RE_479	Pulmonary insufficiency and acute respiratory distress syndrome	0	1	12	33	12
9	Respiratory	RE_479.1	Acute respiratory distress syndrome [ARDS]*	1	1	0	1	1
9	Respiratory	RE_479.3	Respiratory failure	0	1	6	21	5
9	Respiratory	RE_479.31	Acute respiratory failure	0	1	2	5	1
9	Respiratory	RE_479.32	Chronic respiratory failure	0	1	1	4	1
9	Respiratory	RE_479.6	Pulmonary collapse [Atelectasis]	0	1	3	8	3
9	Respiratory	RE_480	Pulmonary edema	0	1	2	4	2
9	Respiratory	RE_480.1	Acute pulmonary edema	0	0	1	1	0
9	Respiratory	RE_480.2	Chronic pulmonary edema	0	0	1	1	0
9	Respiratory	RE_481	Interstitial pulmonary diseases	0	1	23	35	7
9	Respiratory	RE_481.1	Pulmonary eosinophilia	0	1	1	6	1
9	Respiratory	RE_481.2	Alveolar proteinosis	0	0	1	1	0
9	Respiratory	RE_481.3	Pulmonary alveolar microlithiasis	0	0	1	1	0
9	Respiratory	RE_481.4	Pulmonary fibrosis	0	1	8	9	1
9	Respiratory	RE_481.41	Idiopathic interstitial pneumonia	0	0	1	2	0
9	Respiratory	RE_481.42	Idiopathic pulmonary fibrosis	0	0	1	1	0
9	Respiratory	RE_481.43	Interstitial pneumonitis	0	1	2	2	1
9	Respiratory	RE_481.44	Respiratory bronchiolitis interstitial lung disease [RBILD]	0	0	1	1	0
9	Respiratory	RE_481.45	Cryptogenic organizing pneumonia	0	0	1	1	0
9	Respiratory	RE_481.46	Desquamative interstitial pneumonia	0	0	1	1	0
9	Respiratory	RE_481.5	Lymphangioleiomyomatosis	0	0	1	1	0
9	Respiratory	RE_481.6	Lymphoid interstitial pneumonia	0	0	1	1	0
9	Respiratory	RE_481.7	Idiopathic pulmonary hemosiderosis	0	0	1	1	0
9	Respiratory	RE_482	Suppurative and necrotic conditions of the lower respiratory tract	0	1	7	9	9
9	Respiratory	RE_482.1	Abscess of lung and mediastinum	0	1	4	6	6
9	Respiratory	RE_482.2	Pyothorax (empyema)	0	1	3	3	3
9	Respiratory	RE_483	Pleural effusion	0	1	4	4	3
9	Respiratory	RE_484	Pneumothorax and air leak	0	1	19	20	12
9	Respiratory	RE_484.1	Spontaneous pneumothorax	0	1	4	4	2
9	Respiratory	RE_484.2	Chronic pneumothorax	0	0	1	1	0
9	Respiratory	RE_484.3	Iatrogenic pneumothorax	0	0	1	2	0
9	Respiratory	RE_484.4	Interstitial emphysema [Pneumomediastinum]	0	1	1	6	6
9	Respiratory	RE_486	Other respiratory disorders	0	1	19	26	15
9	Respiratory	RE_486.3	Mediastinitis	0	0	1	1	0
9	Respiratory	RE_486.5	Acute chest syndrome	0	0	1	8	0
9	Respiratory	RE_486.7	Compensatory emphysema	0	1	1	1	1
9	Respiratory	RE_487	Hemorrhage from respiratory passages	0	1	7	13	11
9	Respiratory	RE_487.1	Epistaxis	0	1	1	1	1
9	Respiratory	RE_487.2	Hemorrhage from throat	0	1	1	1	1
9	Respiratory	RE_487.3	Hemoptysis	0	1	3	1	1
9	Respiratory	RE_488	Abnormalities of breathing	0	1	15	27	12
9	Respiratory	RE_488.1	Dyspnea [Shortness of breath]	0	1	2	6	1
9	Respiratory	RE_488.11	Orthopnea	0	0	1	1	0
9	Respiratory	RE_488.2	Hyperventilation	0	1	1	1	1
9	Respiratory	RE_488.3	Periodic breathing [Cheyne-Stokes]	0	1	1	1	1
9	Respiratory	RE_488.4	Tachypnea	0	1	2	2	1
9	Respiratory	RE_488.5	Stridor	0	1	1	1	1
9	Respiratory	RE_488.6	Wheezing	0	1	1	1	1
9	Respiratory	RE_488.7	Apnea	0	1	3	7	1
9	Respiratory	RE_488.8	Obesity hypoventilation syndrome [OHS]	0	1	1	1	1
9	Respiratory	RE_488.9	Snoring*	1	0	0	1	0
9	Respiratory	RE_489	Disorders of diaphragm	0	1	2	2	2
9	Respiratory	RE_489.1	Hiccough	0	1	1	1	1
9	Respiratory	RE_491	Pleurisy	0	1	19	7	8
9	Respiratory	RE_492	Tracheoesophageal fistula	0	1	2	3	3
9	Respiratory	RE_494	Voice disturbance	0	1	8	8	5
9	Respiratory	RE_494.1	Dysphonia	0	1	1	1	1
9	Respiratory	RE_494.2	Aphonia	0	1	1	1	1
9	Respiratory	RE_494.3	Hypernasality	0	0	1	1	0
9	Respiratory	RE_494.4	Hyponasality	0	0	1	1	0
9	Respiratory	RE_495	Abnormal findings on diagnostic imaging of lung	0	1	3	3	1
9	Respiratory	RE_495.1	Solitary pulmonary nodule	0	0	1	1	0
9	Respiratory	RE_496	Abnormal results of pulmonary function studies	0	1	1	1	1
9	Respiratory	RE_497	Respiratory arrest	0	1	1	1	1
9	Respiratory	RE_498	Asphyxia and hypoxemia	0	1	4	4	2
9	Respiratory	RE_498.1	Hypoxemia	0	0	1	1	0
9	Respiratory	RE_498.2	Cyanosis	0	1	1	1	1
9	Respiratory	RE_499	Other symptoms and disorders of the respiratory system	0	1	7	12	6
9	Respiratory	RE_499.1	Cough	0	1	1	7	1
9	Respiratory	RE_499.11	Acute cough*	1	0	0	1	0
9	Respiratory	RE_499.12	Chronic cough*	1	0	0	1	0
9	Respiratory	RE_499.2	Abnormal sputum	0	1	1	1	1
9	Respiratory	RE_499.3	Bronchospasm	0	0	2	2	0
9	Respiratory	RE_499.4	Throat pain	0	1	1	1	1
10	Gastrointestinal	GI_500	Disorders of tooth develoment	0	1	11	14	14
10	Gastrointestinal	GI_500.1	Anodontia	0	1	1	1	1
10	Gastrointestinal	GI_500.2	Abnormalities of size and form of teeth	0	1	3	3	3
10	Gastrointestinal	GI_500.3	Supernumerary teeth	0	1	1	1	1
10	Gastrointestinal	GI_500.4	Disturbances in tooth eruption	0	1	1	4	4
10	Gastrointestinal	GI_500.41	Impacted teeth*	1	1	0	1	1
10	Gastrointestinal	GI_500.6	Ankylosis of teeth	0	1	1	1	1
10	Gastrointestinal	GI_502	Diseases of teeth and supporting structures	0	1	82	113	33
10	Gastrointestinal	GI_502.1	Diseases of hard tissues of teeth	0	1	64	86	20
10	Gastrointestinal	GI_502.11	Dental caries	0	1	10	12	8
10	Gastrointestinal	GI_502.12	Dental abrasion and erosion	0	1	22	4	4
10	Gastrointestinal	GI_502.13	Cracked tooth	0	0	1	1	0
10	Gastrointestinal	GI_502.14	Deposits [accretions] on teeth	0	1	1	1	1
10	Gastrointestinal	GI_502.15	Pathological resorption of teeth	0	1	5	1	1
10	Gastrointestinal	GI_502.16	Loss of teeth and edentulism	0	1	17	62	1
10	Gastrointestinal	GI_502.17	Hypercementosis	0	1	1	1	1
10	Gastrointestinal	GI_502.2	Atrophy of edentulous alveolar ridge	0	1	8	8	1
10	Gastrointestinal	GI_502.3	Diseases of pulp and periapical tissues	0	1	8	12	8
10	Gastrointestinal	GI_502.31	Pulpitis	0	1	1	3	1
10	Gastrointestinal	GI_502.32	Periapical abscess	0	1	2	2	2
10	Gastrointestinal	GI_504	Periodontal diseases	0	1	29	54	17
10	Gastrointestinal	GI_504.1	Gingivitis	0	1	7	8	4
10	Gastrointestinal	GI_504.2	Gingival recession	0	1	7	11	1
10	Gastrointestinal	GI_504.3	Periodontitis	0	1	12	27	5
10	Gastrointestinal	GI_504.31	Aggressive periodontitis	0	1	4	12	1
10	Gastrointestinal	GI_504.4	Gingival enlargement*	1	1	0	1	1
10	Gastrointestinal	GI_505	Oral cysts	0	1	5	9	7
10	Gastrointestinal	GI_505.1	Odontogenic cysts	0	1	1	1	1
10	Gastrointestinal	GI_506	Diseases of salivary glands	0	1	10	15	11
10	Gastrointestinal	GI_506.1	Atrophy of salivary gland	0	1	1	1	1
10	Gastrointestinal	GI_506.2	Hypertrophy of salivary gland	0	1	1	1	1
10	Gastrointestinal	GI_506.3	Sialoadenitis	0	1	1	5	1
10	Gastrointestinal	GI_506.4	Sialolithiasis	0	1	1	1	1
10	Gastrointestinal	GI_506.5	Disturbances of salivary secretion	0	1	1	2	2
10	Gastrointestinal	GI_506.51	Dry mouth*	1	1	0	1	1
10	Gastrointestinal	GI_506.6	Mucocele of salivary gland	0	1	1	1	1
10	Gastrointestinal	GI_507	Lesions of mouth	0	1	16	20	13
10	Gastrointestinal	GI_507.1	Stomatitis	0	1	5	3	3
10	Gastrointestinal	GI_507.11	Recurrent oral aphthae [Recurrent aphthous stomatitis]	0	1	1	1	1
10	Gastrointestinal	GI_507.2	Cellulitis and abscess of mouth	0	1	2	2	2
10	Gastrointestinal	GI_507.3	Oral leukoplakia	0	1	2	3	2
10	Gastrointestinal	GI_507.31	Hairy leukoplakia*	1	1	0	1	1
10	Gastrointestinal	GI_507.5	Oral submucosal fibrosis	0	1	1	1	1
10	Gastrointestinal	GI_508	Diseases of lips	0	1	1	3	2
10	Gastrointestinal	GI_509	Diseases of tongue	0	1	10	10	10
10	Gastrointestinal	GI_509.1	Glossitis	0	1	4	4	4
10	Gastrointestinal	GI_509.11	Glossodynia	0	1	1	1	1
10	Gastrointestinal	GI_509.12	Geographic tongue	0	1	1	1	1
10	Gastrointestinal	GI_509.3	Hypertrophy of tongue papillae	0	1	1	1	1
10	Gastrointestinal	GI_509.4	Atrophy of tongue papillae	0	1	1	1	1
10	Gastrointestinal	GI_509.5	Plicated tongue	0	1	1	1	1
10	Gastrointestinal	GI_510	Diseases of esophagus	0	1	18	30	15
10	Gastrointestinal	GI_510.1	Achalasia of cardia	0	1	1	1	1
10	Gastrointestinal	GI_510.2	Esophagitis	0	1	7	12	3
10	Gastrointestinal	GI_510.4	Perforation of esophagus	0	1	1	1	1
10	Gastrointestinal	GI_510.5	Dyskinesia of esophagus	0	1	1	1	1
10	Gastrointestinal	GI_510.6	Diverticulum of esophagus	0	1	1	1	1
10	Gastrointestinal	GI_510.7	Gastroesophageal laceration-hemorrhage syndrome [Mallory-Weiss tear]	0	1	1	1	1
10	Gastrointestinal	GI_510.8	Barrett's esophagus	0	1	1	6	1
10	Gastrointestinal	GI_511	Gastro-esophageal reflux disease [GERD]	0	1	2	6	3
10	Gastrointestinal	GI_512	Aphagia and dysphagia	0	1	7	10	2
10	Gastrointestinal	GI_513	Peptic ulcer	0	1	116	45	41
10	Gastrointestinal	GI_513.1	Esophageal ulcer	0	1	6	3	1
10	Gastrointestinal	GI_513.2	Gastric ulcer	0	1	25	10	10
10	Gastrointestinal	GI_513.3	Duodenal ulcer	0	1	28	10	10
10	Gastrointestinal	GI_513.4	Gastrojejunal ulcer	0	1	28	10	10
10	Gastrointestinal	GI_514	Gastrointestinal obstruction	0	1	74	58	27
10	Gastrointestinal	GI_514.1	Esophageal obstruction (Stricture and stenosis of esophagus)	0	1	1	1	1
10	Gastrointestinal	GI_514.2	Intestinal obstruction	0	1	59	51	20
10	Gastrointestinal	GI_514.21	Impaction of intestine	0	1	4	3	1
10	Gastrointestinal	GI_514.3	Ileus	0	1	6	5	5
10	Gastrointestinal	GI_514.31	Paralytic ileus	0	1	1	1	1
10	Gastrointestinal	GI_515	Heartburn	0	1	1	1	1
10	Gastrointestinal	GI_516	Other diseases of stomach and duodenum	0	1	14	24	8
10	Gastrointestinal	GI_516.1	Pyloric stenosis	0	1	3	3	3
10	Gastrointestinal	GI_516.3	Fistula of stomach and duodenum	0	1	1	1	1
10	Gastrointestinal	GI_516.4	Gastroparesis	0	0	2	1	0
10	Gastrointestinal	GI_516.5	Acute dilatation of stomach	0	1	1	1	1
10	Gastrointestinal	GI_516.6	Achlorhydria	0	0	1	1	0
10	Gastrointestinal	GI_517	Gastrointestinal vascular disorders	0	1	14	46	8
10	Gastrointestinal	GI_517.1	Acute vascular insufficiency of intestine	0	1	1	25	1
10	Gastrointestinal	GI_517.2	Chronic vascular insufficiency of intestine	0	1	1	1	1
10	Gastrointestinal	GI_517.3	Necrotizing enterocolitis [NEC]	0	1	5	10	2
10	Gastrointestinal	GI_517.4	Gastrointestinal angiodysplasia	0	1	2	3	1
10	Gastrointestinal	GI_518	Appendicitis	0	1	6	16	6
10	Gastrointestinal	GI_520	Hernia	0	1	59	67	42
10	Gastrointestinal	GI_520.1	Hernia of the abdominal wall	0	1	48	57	33
10	Gastrointestinal	GI_520.11	Inguinal hernia	0	1	16	19	7
10	Gastrointestinal	GI_520.12	Femoral hernia	0	1	15	19	7
10	Gastrointestinal	GI_520.13	Umbilical hernia	0	1	3	4	4
10	Gastrointestinal	GI_520.14	Ventral hernia	0	1	9	7	7
10	Gastrointestinal	GI_520.2	Diaphragmatic hernia	0	1	4	6	6
10	Gastrointestinal	GI_522	Gastrointestinal inflammation	0	1	50	149	36
10	Gastrointestinal	GI_522.1	Inflammatory bowel disease	0	1	15	107	18
10	Gastrointestinal	GI_522.11	Crohn's disease	0	1	5	37	7
10	Gastrointestinal	GI_522.12	Ulcerative colitis	0	1	9	55	9
10	Gastrointestinal	GI_522.13	Inflammatory polyps of colon [Pseudopolyposis of colon]	0	1	1	9	1
10	Gastrointestinal	GI_522.14	Microscopic colitis*	1	0	0	5	0
10	Gastrointestinal	GI_522.4	Toxic gastroenteritis and colitis	0	1	1	1	1
10	Gastrointestinal	GI_522.5	Allergic and dietetic gastroenteritis and colitis	0	1	1	4	1
10	Gastrointestinal	GI_522.6	Eosinophilic gastroenteritis and colitis	0	0	7	3	0
10	Gastrointestinal	GI_522.61	Eosinophilic esophagitis	0	0	1	1	0
10	Gastrointestinal	GI_522.62	Eosinophilic gastroenteritis	0	0	4	1	0
10	Gastrointestinal	GI_522.63	Eosinophilic colitis	0	0	1	1	0
10	Gastrointestinal	GI_522.7	Ulceration of the lower GI tract	0	1	2	2	2
10	Gastrointestinal	GI_522.8	Duodenitis	0	1	3	3	1
10	Gastrointestinal	GI_522.9	Gastritis	0	1	18	25	10
10	Gastrointestinal	GI_522.91	Acute gastritis	0	1	3	3	2
10	Gastrointestinal	GI_522.92	Atrophic gastritis	0	1	3	3	1
10	Gastrointestinal	GI_523	Diverticular disease [Bowel diverticulosis]	0	1	12	35	11
10	Gastrointestinal	GI_523.1	Diverticula of small intestine	0	1	5	8	2
10	Gastrointestinal	GI_523.2	Diverticula of colon	0	1	5	8	2
10	Gastrointestinal	GI_523.3	Gastric diverticulum	0	1	1	1	1
10	Gastrointestinal	GI_523.4	Diverticulitis	0	1	4	20	4
10	Gastrointestinal	GI_524	Functional intestinal disorder	0	1	7	16	10
10	Gastrointestinal	GI_524.1	Irritable bowel syndrome	0	1	1	6	5
10	Gastrointestinal	GI_524.2	Neurogenic bowel	0	1	1	1	1
10	Gastrointestinal	GI_524.3	Megacolon (other than Hirschsprung's)	0	1	1	4	1
10	Gastrointestinal	GI_525	Intestinal malabsorption	0	1	7	11	8
10	Gastrointestinal	GI_525.1	Celiac disease	0	1	1	1	1
10	Gastrointestinal	GI_525.2	Pancreatic steatorrhea	0	1	1	1	1
10	Gastrointestinal	GI_526	Intestinal infection	0	1	74	70	62
10	Gastrointestinal	GI_526.1	Bacterial enteritis	0	1	40	34	31
10	Gastrointestinal	GI_526.11	Intestinal e.coli	0	1	7	5	5
10	Gastrointestinal	GI_526.12	Intestinal infection due to C. difficile	0	1	1	3	1
10	Gastrointestinal	GI_526.2	Viral enteritis	0	1	10	11	7
10	Gastrointestinal	GI_526.3	Intestinal infection due to protozoa	0	1	14	13	12
10	Gastrointestinal	GI_527	Abdominal pain	0	1	22	39	7
10	Gastrointestinal	GI_527.1	Abdominal migraine*	1	0	0	3	0
10	Gastrointestinal	GI_527.2	Abdominal tenderness	0	0	10	16	0
10	Gastrointestinal	GI_527.3	Functional dyspepsia	0	1	1	1	1
10	Gastrointestinal	GI_527.4	Colic	0	0	1	1	0
10	Gastrointestinal	GI_528	Nausea and vomiting	0	1	32	22	8
10	Gastrointestinal	GI_528.1	Nausea	0	1	3	4	1
10	Gastrointestinal	GI_528.2	Vomiting	0	1	31	21	8
10	Gastrointestinal	GI_529	Symptoms involving digestive system	0	1	20	31	13
10	Gastrointestinal	GI_529.1	Diarrhea	0	1	4	4	3
10	Gastrointestinal	GI_529.2	Flatulence, eructation, and gas pain	0	1	1	5	1
10	Gastrointestinal	GI_529.4	Abnormal bowel sounds and visible peristalsis	0	1	2	5	2
10	Gastrointestinal	GI_529.5	Constipation	0	1	5	8	2
10	Gastrointestinal	GI_529.6	Halitosis*	1	1	0	1	1
10	Gastrointestinal	GI_529.7	Fecal incontinence and encopresis	0	1	6	6	2
10	Gastrointestinal	GI_530	Disease of anus and rectum	0	1	11	23	17
10	Gastrointestinal	GI_530.1	Anal fissure	0	1	1	3	3
10	Gastrointestinal	GI_530.2	Anorectal abscess	0	1	1	9	6
10	Gastrointestinal	GI_530.3	Rectal prolapse	0	1	1	1	1
10	Gastrointestinal	GI_530.4	Stenosis of anus and rectum	0	1	1	1	1
10	Gastrointestinal	GI_530.5	Dysplasia of anus	0	0	1	1	0
10	Gastrointestinal	GI_532	Other disorders of the intestines	0	1	51	47	35
10	Gastrointestinal	GI_532.1	Intestinal fistula	0	1	2	5	5
10	Gastrointestinal	GI_532.2	Intestinal perforation	0	1	38	28	18
10	Gastrointestinal	GI_532.3	Intussusception	0	1	1	1	1
10	Gastrointestinal	GI_532.4	Volvulus	0	1	1	1	1
10	Gastrointestinal	GI_535	Intestinal or peritoneal adhesions	0	1	2	6	3
10	Gastrointestinal	GI_537	Abnormality of the peritoneum	0	1	35	34	22
10	Gastrointestinal	GI_537.1	Peritonitis	0	1	25	24	15
10	Gastrointestinal	GI_537.2	Hemoperitoneum	0	1	1	1	1
10	Gastrointestinal	GI_537.3	Peritoneal abscess	0	0	1	1	0
10	Gastrointestinal	GI_540	Hepatitis	0	1	42	65	46
10	Gastrointestinal	GI_540.1	Chronic hepatitis	0	1	6	19	21
10	Gastrointestinal	GI_540.11	Autoimmune hepatitis	0	1	1	1	1
10	Gastrointestinal	GI_540.2	Acute hepatitis	0	1	2	17	15
10	Gastrointestinal	GI_540.3	Viral hepatitits	0	1	34	46	31
10	Gastrointestinal	GI_540.4	Alcoholic hepatitis	0	1	1	3	1
10	Gastrointestinal	GI_542	Chronic liver disease	0	1	15	51	29
10	Gastrointestinal	GI_542.1	Fibrosis and cirrhosis of liver	0	1	2	16	8
10	Gastrointestinal	GI_542.11	Cirrhosis of liver	0	1	2	8	3
10	Gastrointestinal	GI_542.2	Fatty liver disease (FLD)	0	1	1	3	2
10	Gastrointestinal	GI_542.3	Hepatic failure	0	1	1	14	5
10	Gastrointestinal	GI_542.4	Portal hypertension	0	1	1	1	1
10	Gastrointestinal	GI_542.5	Hepatorenal syndrome	0	1	1	1	1
10	Gastrointestinal	GI_542.6	Hepatopulmonary syndrome	0	0	1	1	0
10	Gastrointestinal	GI_542.7	Chronic nonalcoholic liver disease	0	1	3	9	4
10	Gastrointestinal	GI_542.8	Biliary cirrhosis	0	1	1	3	3
10	Gastrointestinal	GI_542.81	Primary biliary cirrhosis*	1	1	0	1	1
10	Gastrointestinal	GI_542.9	Hepatic necrosis	0	1	1	4	2
10	Gastrointestinal	GI_545	Nonspecific abnormal results of function study of liver	0	1	1	1	1
10	Gastrointestinal	GI_546	Other disorders of liver	0	1	9	15	16
10	Gastrointestinal	GI_546.2	Abscess of liver	0	1	2	2	2
10	Gastrointestinal	GI_546.3	Hepatomegaly	0	1	1	3	3
10	Gastrointestinal	GI_546.31	Hepatosplenomegaly*	1	1	0	1	1
10	Gastrointestinal	GI_546.4	Chronic passive congestion of liver	0	1	1	1	1
10	Gastrointestinal	GI_546.5	Peliosis hepatis*	1	1	0	1	1
10	Gastrointestinal	GI_550	Disorders of the gallbladder	0	1	44	66	21
10	Gastrointestinal	GI_550.1	Gallstones [Cholelithiasis]	0	1	31	50	8
10	Gastrointestinal	GI_550.2	Cholecystitis	0	1	5	6	5
10	Gastrointestinal	GI_550.21	Acute cholecystitis	0	1	1	1	1
10	Gastrointestinal	GI_550.22	Chronic cholecystitis	0	1	2	2	1
10	Gastrointestinal	GI_550.3	Gallbladder perforation	0	1	1	2	1
10	Gastrointestinal	GI_550.4	Cholesterolosis of gallbladder	0	1	1	1	1
10	Gastrointestinal	GI_552	Other diseases of biliary tract	0	1	8	21	12
10	Gastrointestinal	GI_552.1	Cholangitis	0	1	1	12	2
10	Gastrointestinal	GI_552.11	Primary sclerosing cholangitis*	1	0	0	1	0
10	Gastrointestinal	GI_552.2	Obstruction of bile duct	0	1	1	1	1
10	Gastrointestinal	GI_554	Diseases of the pancreas	0	1	7	35	16
10	Gastrointestinal	GI_554.1	Pancreatitis	0	1	2	28	10
10	Gastrointestinal	GI_554.11	Acute pancreatitis	0	1	1	26	8
10	Gastrointestinal	GI_554.12	Chronic pancreatitis	0	1	1	2	2
10	Gastrointestinal	GI_554.2	Cyst and pseudocyst of pancreas	0	1	1	2	2
10	Gastrointestinal	GI_554.3	Exocrine pancreatic insufficiency*	1	0	0	1	0
10	Gastrointestinal	GI_555	Ascites	0	1	4	6	1
10	Gastrointestinal	GI_556	Other digestive system symptoms and diseases	0	1	25	25	11
10	Gastrointestinal	GI_556.3	Abdominal or pelvic swelling, mass, or lump	0	1	10	10	1
10	Gastrointestinal	GI_556.4	Abdominal rigidity	0	1	10	9	1
10	Gastrointestinal	GI_556.8	Nonspecific abnormal findings in stool contents	0	1	2	1	1
10	Gastrointestinal	GI_557	Gastrointestinal hemorrhage	0	1	69	24	23
10	Gastrointestinal	GI_557.1	Hematemesis	0	1	2	3	3
10	Gastrointestinal	GI_557.2	Blood in stool	0	1	1	1	1
10	Gastrointestinal	GI_557.8	Hemorrhage of rectum and anus	0	1	1	1	1
10	Gastrointestinal	GI_558	Abnormal findings on diagnostic imaging of the digestive tract	0	1	3	3	3
11	Genitourinary	GU_580	Glomerular diseases	0	1	37	95	91
11	Genitourinary	GU_580.1	Acute nephritic syndrome	0	1	7	23	22
11	Genitourinary	GU_580.2	Chronic nephritic syndrome	0	1	9	13	11
11	Genitourinary	GU_580.5	Morphologic lesions in glomerular diseases	0	1	28	80	72
11	Genitourinary	GU_580.51	Focal and segmental glomerular lesions*	1	1	0	8	8
11	Genitourinary	GU_580.52	Diffuse membranous glomerulonephritis	0	1	3	8	8
11	Genitourinary	GU_580.53	Diffuse mesangial proliferative glomerulonephritis*	1	1	0	8	8
11	Genitourinary	GU_580.54	Diffuse endocapillary proliferative glomerulonephritis*	1	1	0	8	8
11	Genitourinary	GU_580.55	Diffuse mesangiocapillary glomerulonephritis*	1	1	0	8	8
11	Genitourinary	GU_580.56	Dense deposit disease*	1	1	0	8	8
11	Genitourinary	GU_580.57	Diffuse crescentic glomerulonephritis*	1	1	0	8	8
11	Genitourinary	GU_580.58	C3 glomerulonephritis*	1	0	0	8	0
11	Genitourinary	GU_581	Renal tubulo-interstitial diseases	0	1	26	53	40
11	Genitourinary	GU_581.1	Acute pyelonephritis	0	1	6	3	2
11	Genitourinary	GU_581.13	Renal and perinephric abscess	0	1	1	1	1
11	Genitourinary	GU_581.3	Obstructive and reflux uropathy	0	1	15	28	15
11	Genitourinary	GU_581.31	Hydronephrosis	0	1	1	7	5
11	Genitourinary	GU_581.32	Hydroureter	0	1	1	9	1
11	Genitourinary	GU_581.33	Stricture or kinking of ureter	0	1	1	1	1
11	Genitourinary	GU_581.34	Vesicoureteral reflux	0	1	5	12	2
11	Genitourinary	GU_581.35	Chronic pyelonephritis	0	1	3	3	2
11	Genitourinary	GU_581.4	Drug & heavy metal induced nephropathy*	1	1	0	8	6
11	Genitourinary	GU_581.5	Interstial nephritis related to specific systemic diseases	0	1	3	7	9
11	Genitourinary	GU_582	Renal failure	0	1	62	53	28
11	Genitourinary	GU_582.1	Acute kidney failure	0	1	15	8	7
11	Genitourinary	GU_582.2	Chronic kidney disease	0	1	34	34	16
11	Genitourinary	GU_582.21	End stage renal disease [CDK, stage 5]	0	1	10	5	3
11	Genitourinary	GU_582.3	Renal dialysis	0	1	12	9	3
11	Genitourinary	GU_585	Kidney stone disease	0	1	13	13	14
11	Genitourinary	GU_585.1	Renal colic	0	1	1	1	1
11	Genitourinary	GU_586	Other disorders of the kidney and ureters	0	1	15	21	14
11	Genitourinary	GU_586.1	Small kidney	0	1	4	4	4
11	Genitourinary	GU_586.2	Cyst of kidney	0	1	2	4	1
11	Genitourinary	GU_586.3	Ischemia and infarction of kidney	0	1	1	1	1
11	Genitourinary	GU_586.4	Hypertrophy of kidney	0	0	1	1	0
11	Genitourinary	GU_586.5	Renal sclerosis, unspecified	0	1	1	4	1
11	Genitourinary	GU_586.6	Nephroptosis	0	0	1	1	0
11	Genitourinary	GU_586.7	Megaloureter*	1	0	0	1	0
11	Genitourinary	GU_588	Disorders and findings from impaired renal function	0	1	8	120	7
11	Genitourinary	GU_588.1	Disorders resulting from impaired renal function	0	1	7	119	6
11	Genitourinary	GU_588.11	Renal osteodystrophy	0	1	1	1	1
11	Genitourinary	GU_588.12	Nephrogenic diabetes insipidus	0	1	1	1	1
11	Genitourinary	GU_588.2	Abnormal results of function study of kidney	0	1	1	1	1
11	Genitourinary	GU_591	Urinary tract infection [UTI]	0	1	21	40	10
11	Genitourinary	GU_592	Cystitis and urethritis	0	1	24	42	16
11	Genitourinary	GU_592.1	Cystitis	0	1	13	24	9
11	Genitourinary	GU_592.11	Acute cystitis	0	1	1	3	1
11	Genitourinary	GU_592.12	Chronic cystitis	0	1	3	9	3
11	Genitourinary	GU_592.2	Urethritis	0	1	6	5	6
11	Genitourinary	GU_592.21	Urethral syndrome	0	1	1	1	1
11	Genitourinary	GU_592.3	Urethral stricture due to infecton	0	1	4	9	1
11	Genitourinary	GU_593	Hematuria	0	1	4	26	12
11	Genitourinary	GU_593.1	Gross hematuria	0	0	1	1	0
11	Genitourinary	GU_593.2	Microscopic hematuria	0	0	1	4	0
[truncated: 1,614 more rows]

## Sheet: S3 - Summary comparison
Supplemental Table 3: Summary comparison of phecodes by ICD-CM or ICD
Phecode, ICD-CM mapping
	phecode V1.2	phecodeX
Total number of phecodes	1866	3612
Number of root codes	585	630
Number of leaf codes	1377	2688
ICD-10-CM only codes	0	566
ICD-9-CM only codes	57	0
Phecode, WHO ICD-10 mapping
	phecode V1.2	phecodeX
Total number of phecodes	1692	2872
Number of root codes	538	614
Number of leaf codes	1188	2095
ICD-10 only codes	0	0
ICD-9 only codes	0	0

## Sheet: S4 - High-level phecodes
Supplemental Table 4: High-level phecode string and description
High-level phecode	High-level phecode string	Description	Included phecode	Included phecode string
BI_181	Autoimmune disease	Group of all autoimmune phecodes specified in columns D:E. Also includes general ICD codes for autoimmune diseae (ICD-9 279.4 and 279.49)	BI_161.21	Autoimmune hemolytic anemias [AIHA]
			BI_168.214	Antiphospholipid syndrome*
			BI_181	Autoimmune disease
			EM_200.31	Graves' disease [Toxic diffuse goiter]
			EM_200.411	Hashimoto thyroiditis [Chronic lymphocytic thyroiditis]
			EM_202.1	Type 1 diabetes
			EM_218.21	Autoimmune polyglandular failure*
			NS_326.1	Multiple sclerosis
			NS_337.21	Guillain-Barre syndrome [Acute infective polyneuritis]
			NS_338.1	Myasthenia gravis
			NS_338.3	Lambert-Eaton syndrome
			SO_360.54	Discoid lupus erythematosus of eyelid
			GI_522.11	Crohn's disease
			GI_522.12	Ulcerative colitis
			GI_525.1	Celiac disease
			GI_540.11	Autoimmune hepatitis
			DE_664.4	Psoriasis
			DE_664.41	Psoriasis vulgaris*
			DE_664.42	Psoriatic arthropathy
			MS_700.1	Lupus
			MS_700.11	Systemic lupus erythematosus [SLE]
			MS_700.12	Cutaneous lupus erythematosus
			MS_700.2	Sicca syndrome [Sjogren syndrome]
			MS_704.13	ANCA-associated vasculitides*
			MS_704.2	Wegener's granulomatosis
			MS_704.5	Giant cell arteritis
			MS_705.1	Rheumatoid arthritis
			MS_705.11	Rheumatoid arthritis without rheumatoid factor*
			MS_705.12	Rheumatoid arthritis with rheumatoid factor*
			MS_705.2	Juvenile rheumatoid arthritis [JRA/JIA]
			MS_728.7	Relapsing polychondritis*
			NB_872.13	Transient neonatal myasthenia gravis
CA_130	Cancer (solid tumor, excluding BCC)	Group of all cancer solid organ cancer ICDs, excluding basal cell carcinoma. Unlike in organ specific phecodes, neoplasms of uncertain behavior are not included.	CA_100	Malignant neoplasm of the head and neck
			CA_100.1	Malignant neoplasm of the oral cavity
			CA_100.12	Malignant neoplasm of the tongue
			CA_100.13	Malignant neoplasm of the gums
			CA_100.14	Malignant neoplasm of the floor of mouth
			CA_100.15	Malignant neoplasm of the palate
			CA_100.2	Malignant neoplasm of the oropharynx
			CA_100.3	Malignant neoplasm of the nasopharynx
			CA_100.4	Malignant neoplasm of the hypopharynx
			CA_100.5	Malignant neoplasm of nasal cavities, middle ear, and accessory sinuses
			CA_100.6	Malignant neoplasm of the larynx
			CA_100.7	Malignant neoplasm of the pharynx
			CA_100.8	Malignant neoplasm of the lip
			CA_100.9	Malignant neoplasm of the salivary glands
			CA_101	Malignant neoplasm of the digestive organs
			CA_101.1	Malignant neoplasm of the esophagus
			CA_101.2	Malignant neoplasm of stomach
			CA_101.21	Malignant neoplasm of cardia
			CA_101.3	Malignant neoplasm of the small intestine
			CA_101.4	Malignant neoplasm of the lower GI tract
			CA_101.41	Colorectal cancer
			CA_101.411	Malignant neoplasm of colon
			CA_101.412	Malignant neoplasm of appendix
			CA_101.42	Malignant neoplasm of anus
			CA_101.6	Malignant neoplasm of the liver and intrahepatic bile ducts
			CA_101.61	Malignant neoplasm of the liver
			CA_101.62	Malignant neoplasm of the intrahepatic bile ducts
			CA_101.7	Malignant neoplasm of the gallbladder and extrahepatic bile ducts
			CA_101.71	Malignant neoplasm of the gallbladder
			CA_101.8	Malignant neoplasm of the pancreas
			CA_102	Malignant neoplasm of the thoracic and respiratory organs
			CA_102.1	Malignant neoplasm of the of bronchus and lung
			CA_102.3	Malignant neoplasm of the trachea
			CA_102.5	Malignant neoplasm of the heart, mediastinum, thymus, and pleura
			CA_102.51	Malignant neoplasm of the heart
			CA_102.52	Malignant neoplasm of the mediastinum
			CA_102.53	Malignant neoplasm of the of pleura
			CA_102.54	Malignant neoplasm of the thymus
			CA_103	Malignant neoplasm of the skin
			CA_103.1	Melanomas of skin
			CA_104	Malignant sarcoma-related cancers
			CA_104.1	Malignant neoplam of the bone and/or cartilage
			CA_104.2	Malignant neoplasm of retroperitoneum and peritoneum
			CA_104.3	Malignant neoplasm of connective and soft tissue
			CA_104.4	Malignant neoplasm of peripheral nerves*
			CA_104.5	Gastrointestinal stromal tumor*
			CA_105	Malignant neoplasm of the breast
			CA_105.1	Malignant neoplasm of the breast, female
			CA_105.2	Malignant neoplasm of the breast, male
			CA_106	Gynecological malignant neoplasms
			CA_106.1	Malignant neoplasm of external female genital organs and cervix
			CA_106.11	Malignant neoplasm of the vulva
			CA_106.12	Malignant neoplasm of the vagina
			CA_106.13	Malignant neoplasm of the cervix
			CA_106.2	Malignant neoplasm of the uterus
			CA_106.21	Malignant neoplasm of endometrium
			CA_106.3	Malignant neoplasm of the ovary
			CA_106.4	Malignant neoplasm of the fallopian tube and uterine adnexa
			CA_106.6	Malignant neoplasm of the placenta
			CA_107	Malignant neoplasm of male genitalia
			CA_107.1	Malignant neoplasm of the penis
			CA_107.2	Malignant neoplasm of the prostate
			CA_107.3	Malignant neoplasm of the testis
			CA_107.4	Malignant neoplasm of epididymis
			CA_107.5	Malignant neoplasm of spermatic cord
			CA_107.6	Malignant neoplasm of the scrotum
			CA_108	Malignant neoplasm of the urinary tract
			CA_108.4	Malignant neoplasm of the kidney
			CA_108.41	Malignant neoplasm of kidney, except pelvis
			CA_108.42	Malignant neoplasm of renal pelvis
			CA_108.5	Malignant neoplasm of the bladder
			CA_108.6	Malignant neoplasm of urethra
			CA_108.7	Malignant neoplasm of ureter
			CA_109	Malignant neoplasm of the eye, brain and other parts of central nervous system
			CA_109.1	Malignant neoplasm of eye
			CA_109.11	Malignant neoplasm of orbit
			CA_109.12	Malignant neoplasm of lacrimal gland and duct
			CA_109.13	Malignant neoplasm of conjunctiva
			CA_109.14	Malignant neoplasm of cornea
			CA_109.15	Malignant neoplasm of retina
			CA_109.16	Malignant neoplasm of choroid
			CA_109.2	Malignant neoplasm of meninges
			CA_109.3	Malignant neoplasm of brain
			CA_109.4	Malignant neoplasm of spinal cord
			CA_109.5	Malignant neoplasm of cranial nerve
			CA_110	Malignant neoplasm of the endocrine glands
			CA_110.1	Malignant neoplasm of the thyroid
			CA_110.3	Malignant neoplasm of the parathyroid gland
			CA_110.4	Malignant neoplasm of the pituitary gland and craniopharyngeal duct
			CA_110.5	Malignant neoplasm of the pineal gland
			CA_112	Malignant neoplasm of other and ill-defined sites
			CA_112.1	Mesothelioma*
			CA_114	Neuroendocrine tumors
CA_120	Hemo onc - by cell of origin	Heme malignancies, organized by cell type	ID_057.2	Human T-cell lymphotropic virus type 1*
			CA_121	Leukemia
			CA_121.1	Acute leukemia
			CA_121.11	Acute lymphoid leukemia
			CA_121.12	Acute myeloid leukemia
			CA_121.2	Chronic leukemia
			CA_121.21	Chronic lymphoid leukemia
			CA_121.22	Chronic myloid leukemia
			CA_121.23	Chronic myelomonocytic (monocytic) leukemia
			CA_122.1	Hodgkin lymphoma
			CA_122.11	Nodular sclerosis Hodgkin lymphoma
			CA_122.21	Follicular lymphoma
			CA_122.22	Diffuse large B-cell lymphoma*
			CA_122.23	Burkitt lymphoma
			CA_122.24	T-cell lymphoma
			CA_122.26	Extranodal NK/T-cell lymphoma, nasal type*
			CA_123	Multiple myeloma and malignant plasma cell neoplasms
			CA_123.1	Multiple myeloma
			CA_124	Myeloproliferative disorder
			CA_124.3	Polycythemia vera
			CA_124.5	Essential thrombocythemia
			CA_124.6	Myelodysplastic syndrome
			CA_124.7	Chronic myeloproliferative disease*
			CA_124.8	Myelofibrosis
			CA_125.1	Cutaneous mastocytosis*
			BI_180.34	Heavy chain disease*
ID_089	Infections	All infectious disease codes. Parasitic infections are not included. Codes are organzied by bacteria (ID_089.1), viral (ID_089.2), and fungal (ID_089.3). Sequelae of diseases (e.g. Staphyloccal arthritis) are excluded)

## Sheet: S5 - Codes not in PhecodeX
Supplemental Table 5: ICD-10-CM codes included in phecode V1.2 map but not phecodeX
ICD-10-CM chapter	ICD-10-CM	ICD-10-CM string
Infections	A80.0	Acute paralytic poliomyelitis, vaccine-associated
Blood	D78.0	Intraoperative hemorrhage and hematoma of the spleen complicating a procedure
Blood	D78.01	Intraoperative hemorrhage and hematoma of the spleen complicating a procedure on the spleen
Blood	D78.02	Intraoperative hemorrhage and hematoma of the spleen complicating other procedure
Blood	D78.2	Postprocedural hemorrhage of the spleen following a procedure
Blood	D78.21	Postprocedural hemorrhage and hematoma of the spleen following a procedure on the spleen
Blood	D78.22	Postprocedural hemorrhage and hematoma of the spleen following other procedure
Blood	D78.3	Postprocedural hematoma and seroma of the spleen following a procedure
Blood	D78.31	Postprocedural hematoma of the spleen fol proc on spleen
Blood	D78.32	Postproc hematoma of the spleen following other procedure
Blood	D78.33	Postprocedural seroma of the spleen fol proc on spleen
Blood	D78.34	Postproc seroma of the spleen following other procedure
Blood	D89.81	Graft-versus-host disease
Blood	D89.810	Acute graft-versus-host disease
Blood	D89.811	Chronic graft-versus-host disease
Blood	D89.812	Acute on chronic graft-versus-host disease
Blood	D89.813	Graft-versus-host disease, unspecified
Endocrine	E36.0	Intraoperative hemorrhage and hematoma of an endocrine system organ or structure complicating a procedure
Endocrine	E36.01	Intraoperative hemorrhage and hematoma of an endocrine system organ or structure complicating an endocrine system procedure
Endocrine	E36.02	Intraoperative hemorrhage and hematoma of an endocrine system organ or structure complicating other procedure
Endocrine	E89.1	Postprocedural hypoinsulinemia
Nervous	G21.0	Malignant neuroleptic syndrome
Nervous	G97.1	Other reaction to spinal and lumbar puncture
Nervous	G97.3	Intraoperative hemorrhage and hematoma of a nervous system organ or structure complicating a procedure
Nervous	G97.31	Intraoperative hemorrhage and hematoma of a nervous system organ or structure complicating a nervous system procedure
Nervous	G97.32	Intraoperative hemorrhage and hematoma of a nervous system organ or structure complicating other procedure
Nervous	G97.5	Postprocedural hemorrhage of a nervous system organ or structure following a procedure
Nervous	G97.51	Postprocedural hemorrhage and hematoma of a nervous system organ or structure following a nervous system procedure
Nervous	G97.52	Postprocedural hemorrhage and hematoma of a nervous system organ or structure following other procedure
Nervous	G97.6	Postprocedural hematoma and seroma of a nervous system organ or structure following a procedure
Nervous	G97.61	Postprocedural hematoma of a nervous system organ or structure following a nervous system procedure
Nervous	G97.62	Postprocedural hematoma of a nervous system organ or structure following other procedure
Nervous	G97.63	Postprocedural seroma of a nervous system organ or structure following a nervous system procedure
Nervous	G97.64	Postprocedural seroma of a nervous system organ or structure following other procedure
Diseases of the eye and adnexa	H05.33	Deformity of orbit due to trauma or surgery
Diseases of the eye and adnexa	H05.331	Deformity of right orbit due to trauma or surgery
Diseases of the eye and adnexa	H05.332	Deformity of left orbit due to trauma or surgery
Diseases of the eye and adnexa	H05.333	Deformity of bilateral orbits due to trauma or surgery
Diseases of the eye and adnexa	H05.339	Deformity of unspecified orbit due to trauma or surgery
Diseases of the eye and adnexa	H05.42	Enophthalmos due to trauma or surgery
Diseases of the eye and adnexa	H05.421	Enophthalmos due to trauma or surgery, right eye
Diseases of the eye and adnexa	H05.422	Enophthalmos due to trauma or surgery, left eye
Diseases of the eye and adnexa	H05.423	Enophthalmos due to trauma or surgery, bilateral
Diseases of the eye and adnexa	H05.429	Enophthalmos due to trauma or surgery, unspecified eye
Diseases of the eye and adnexa	H26.11	Localized traumatic opacities
Diseases of the eye and adnexa	H26.111	Localized traumatic opacities, right eye
Diseases of the eye and adnexa	H26.112	Localized traumatic opacities, left eye
Diseases of the eye and adnexa	H26.113	Localized traumatic opacities, bilateral
Diseases of the eye and adnexa	H26.119	Localized traumatic opacities, unspecified eye
Diseases of the eye and adnexa	H44.31	Chalcosis
Diseases of the eye and adnexa	H44.311	Chalcosis, right eye
Diseases of the eye and adnexa	H44.312	Chalcosis, left eye
Diseases of the eye and adnexa	H44.313	Chalcosis, bilateral
Diseases of the eye and adnexa	H44.319	Chalcosis, unspecified eye
Diseases of the eye and adnexa	H59.1	Intraoperative hemorrhage and hematoma of eye and adnexa complicating a procedure
Diseases of the eye and adnexa	H59.11	Intraoperative hemorrhage and hematoma of eye and adnexa complicating an ophthalmic procedure
Diseases of the eye and adnexa	H59.111	Intraoperative hemorrhage and hematoma of right eye and adnexa complicating an ophthalmic procedure
Diseases of the eye and adnexa	H59.112	Intraoperative hemorrhage and hematoma of left eye and adnexa complicating an ophthalmic procedure
Diseases of the eye and adnexa	H59.113	Intraoperative hemorrhage and hematoma of eye and adnexa complicating an ophthalmic procedure, bilateral
Diseases of the eye and adnexa	H59.119	Intraoperative hemorrhage and hematoma of unspecified eye and adnexa complicating an ophthalmic procedure
Diseases of the eye and adnexa	H59.12	Intraoperative hemorrhage and hematoma of eye and adnexa complicating other procedure
Diseases of the eye and adnexa	H59.121	Intraoperative hemorrhage and hematoma of right eye and adnexa complicating other procedure
Diseases of the eye and adnexa	H59.122	Intraoperative hemorrhage and hematoma of left eye and adnexa complicating other procedure
Diseases of the eye and adnexa	H59.123	Intraoperative hemorrhage and hematoma of eye and adnexa complicating other procedure, bilateral
Diseases of the eye and adnexa	H59.129	Intraoperative hemorrhage and hematoma of unspecified eye and adnexa complicating other procedure
Diseases of the eye and adnexa	H59.3	Postprocedural hemorrhage, hematoma, and seroma of eye and adnexa following a procedure
Diseases of the eye and adnexa	H59.31	Postprocedural hemorrhage of eye and adnexa following an ophthalmic procedure
Diseases of the eye and adnexa	H59.311	Postprocedural hemorrhage and hematoma of right eye and adnexa following an ophthalmic procedure
Diseases of the eye and adnexa	H59.312	Postprocedural hemorrhage and hematoma of left eye and adnexa following an ophthalmic procedure
Diseases of the eye and adnexa	H59.313	Postprocedural hemorrhage of eye and adnexa following an ophthalmic procedure, bilateral
Diseases of the eye and adnexa	H59.319	Postprocedural hemorrhage of unspecified eye and adnexa following an ophthalmic procedure
Diseases of the eye and adnexa	H59.32	Postprocedural hemorrhage of eye and adnexa following other procedure
Diseases of the eye and adnexa	H59.321	Postprocedural hemorrhage of right eye and adnexa following other procedure
Diseases of the eye and adnexa	H59.322	Postprocedural hemorrhage and hematoma of left eye and adnexa following other procedure
Diseases of the eye and adnexa	H59.323	Postprocedural hemorrhage of eye and adnexa following other procedure, bilateral
Diseases of the eye and adnexa	H59.329	Postprocedural hemorrhage of unspecified eye and adnexa following other procedure
Diseases of the eye and adnexa	H59.33	Postprocedural hematoma of eye and adnexa following an ophthalmic procedure
Diseases of the eye and adnexa	H59.331	Postprocedural hematoma of right eye and adnexa following an ophthalmic procedure
Diseases of the eye and adnexa	H59.332	Postprocedural hematoma of left eye and adnexa following an ophthalmic procedure
Diseases of the eye and adnexa	H59.333	Postprocedural hematoma of eye and adnexa following an ophthalmic procedure, bilateral
Diseases of the eye and adnexa	H59.339	Postprocedural hematoma of unspecified eye and adnexa following an ophthalmic procedure
Diseases of the eye and adnexa	H59.34	Postprocedural hematoma of eye and adnexa following other procedure
Diseases of the eye and adnexa	H59.341	Postprocedural hematoma of right eye and adnexa following other procedure
Diseases of the eye and adnexa	H59.342	Postprocedural hematoma of left eye and adnexa following other procedure
Diseases of the eye and adnexa	H59.343	Postprocedural hematoma of eye and adnexa following other procedure, bilateral
Diseases of the eye and adnexa	H59.349	Postprocedural hematoma of unspecified eye and adnexa following other procedure
Diseases of the eye and adnexa	H59.35	Postprocedural seroma of eye and adnexa following an ophthalmic procedure
Diseases of the eye and adnexa	H59.351	Postprocedural seroma of right eye and adnexa following an ophthalmic procedure
Diseases of the eye and adnexa	H59.352	Postprocedural seroma of left eye and adnexa following an ophthalmic procedure
Diseases of the eye and adnexa	H59.353	Postprocedural seroma of eye and adnexa following an ophthalmic procedure, bilateral
Diseases of the eye and adnexa	H59.359	Postprocedural seroma of unspecified eye and adnexa following an ophthalmic procedure
Diseases of the eye and adnexa	H59.36	Postprocedural seroma of eye and adnexa following other procedure
Diseases of the eye and adnexa	H59.361	Postprocedural seroma of right eye and adnexa following other procedure
Diseases of the eye and adnexa	H59.362	Postprocedural seroma of left eye and adnexa following other procedure
Diseases of the eye and adnexa	H59.363	Postprocedural seroma of eye and adnexa following other procedure, bilateral
Diseases of the eye and adnexa	H59.369	Postprocedural seroma of unspecified eye and adnexa following other procedure
Diseases of the eye and adnexa	H59.4	Inflammation (infection) of postprocedural bleb
Diseases of the eye and adnexa	H59.40	Inflammation (infection) of postprocedural bleb, unspecified
Diseases of the eye and adnexa	H59.41	Inflammation (infection) of postprocedural bleb, stage 1
Diseases of the eye and adnexa	H59.42	Inflammation (infection) of postprocedural bleb, stage 2
Diseases of the eye and adnexa	H59.43	Inflammation (infection) of postprocedural bleb, stage 3
Diseases of the ear and mastoid proces	H95.0	Recurrent cholesteatoma of postmastoidectomy cavity
Diseases of the ear and mastoid proces	H95.00	Recurrent cholesteatoma of postmastoidectomy cavity, unspecified ear
Diseases of the ear and mastoid proces	H95.01	Recurrent cholesteatoma of postmastoidectomy cavity, right ear
Diseases of the ear and mastoid proces	H95.02	Recurrent cholesteatoma of postmastoidectomy cavity, left ear
Diseases of the ear and mastoid proces	H95.03	Recurrent cholesteatoma of postmastoidectomy cavity, bilateral ears
Diseases of the ear and mastoid proces	H95.1	Other disorders of ear and mastoid process following mastoidectomy
Diseases of the ear and mastoid proces	H95.11	Chronic inflammation of postmastoidectomy cavity
Diseases of the ear and mastoid proces	H95.111	Chronic inflammation of postmastoidectomy cavity, right ear
Diseases of the ear and mastoid proces	H95.112	Chronic inflammation of postmastoidectomy cavity, left ear
Diseases of the ear and mastoid proces	H95.113	Chronic inflammation of postmastoidectomy cavity, bilateral ears
Diseases of the ear and mastoid proces	H95.119	Chronic inflammation of postmastoidectomy cavity, unspecified ear
Diseases of the ear and mastoid proces	H95.12	Granulation of postmastoidectomy cavity
Diseases of the ear and mastoid proces	H95.121	Granulation of postmastoidectomy cavity, right ear
Diseases of the ear and mastoid proces	H95.122	Granulation of postmastoidectomy cavity, left ear
Diseases of the ear and mastoid proces	H95.123	Granulation of postmastoidectomy cavity, bilateral ears
Diseases of the ear and mastoid proces	H95.129	Granulation of postmastoidectomy cavity, unspecified ear
Diseases of the ear and mastoid proces	H95.13	Mucosal cyst of postmastoidectomy cavity
Diseases of the ear and mastoid proces	H95.131	Mucosal cyst of postmastoidectomy cavity, right ear
Diseases of the ear and mastoid proces	H95.132	Mucosal cyst of postmastoidectomy cavity, left ear
Diseases of the ear and mastoid proces	H95.133	Mucosal cyst of postmastoidectomy cavity, bilateral ears
Diseases of the ear and mastoid proces	H95.139	Mucosal cyst of postmastoidectomy cavity, unspecified ear
Diseases of the ear and mastoid proces	H95.19	Other disorders following mastoidectomy
Diseases of the ear and mastoid proces	H95.191	Other disorders following mastoidectomy, right ear
Diseases of the ear and mastoid proces	H95.192	Other disorders following mastoidectomy, left ear
Diseases of the ear and mastoid proces	H95.193	Other disorders following mastoidectomy, bilateral ears
Diseases of the ear and mastoid proces	H95.199	Other disorders following mastoidectomy, unspecified ear
Diseases of the ear and mastoid proces	H95.2	Intraoperative hemorrhage and hematoma of ear and mastoid process complicating a procedure
Diseases of the ear and mastoid proces	H95.21	Intraoperative hemorrhage and hematoma of ear and mastoid process complicating a procedure on the ear and mastoid process
Diseases of the ear and mastoid proces	H95.22	Intraoperative hemorrhage and hematoma of ear and mastoid process complicating other procedure
Diseases of the ear and mastoid proces	H95.4	Postprocedural hemorrhage of ear and mastoid process following a procedure
Diseases of the ear and mastoid proces	H95.41	Postprocedural hemorrhage and hematoma of ear and mastoid process following a procedure on the ear and mastoid process
Diseases of the ear and mastoid proces	H95.42	Postprocedural hemorrhage and hematoma of ear and mastoid process following other procedure
Diseases of the ear and mastoid proces	H95.5	Postprocedural hematoma and seroma of ear and mastoid process following a procedure
Diseases of the ear and mastoid proces	H95.51	Postprocedural hematoma and seroma of ear and mastoid process following a procedure
Diseases of the ear and mastoid proces	H95.52	Postprocedural hematoma of ear and mastoid process following other procedure
Diseases of the ear and mastoid proces	H95.53	Postprocedural seroma of ear and mastoid process following a procedure on the ear and mastoid process
Diseases of the ear and mastoid proces	H95.54	Postprocedural seroma of ear and mastoid process following other procedure↵
Circulatory	I95.81	Postprocedural hypotension
Circulatory	I97.0	Postcardiotomy syndrome
Circulatory	I97.110	Postprocedural cardiac insufficiency following cardiac surgery
Circulatory	I97.110	Postprocedural cardiac insufficiency following cardiac surgery
Circulatory	I97.111	Postprocedural cardiac insufficiency following other surgery
Circulatory	I97.111	Postprocedural cardiac insufficiency following other surgery
Circulatory	I97.130	Postprocedural heart failure following cardiac surgery
Circulatory	I97.130	Postprocedural heart failure following cardiac surgery
Circulatory	I97.131	Postprocedural heart failure following other surgery
Circulatory	I97.131	Postprocedural heart failure following other surgery
Circulatory	I97.190	Other postprocedural cardiac functional disturbances following cardiac surgery
Circulatory	I97.190	Other postprocedural cardiac functional disturbances following cardiac surgery
Circulatory	I97.191	Other postprocedural cardiac functional disturbances following other surgery
Circulatory	I97.191	Other postprocedural cardiac functional disturbances following other surgery
Circulatory	I97.3	Postprocedural hypertension
Circulatory	I97.4	Intraoperative hemorrhage and hematoma of a circulatory system organ or structure complicating a procedure
Circulatory	I97.41	Intraoperative hemorrhage and hematoma of a circulatory system organ or structure complicating a circulatory system procedure
Circulatory	I97.410	Intraoperative hemorrhage and hematoma of a circulatory system organ or structure complicating a cardiac catheterization
Circulatory	I97.411	Intraoperative hemorrhage and hematoma of a circulatory system organ or structure complicating a cardiac bypass
Circulatory	I97.418	Intraoperative hemorrhage and hematoma of a circulatory system organ or structure complicating other circulatory system procedure
Circulatory	I97.42	Intraoperative hemorrhage and hematoma of a circulatory system organ or structure complicating other procedure
Circulatory	I97.6	Postprocedural hemorrhage, hematoma and seroma of a circulatory system organ or structure following a procedure
Circulatory	I97.61	Postprocedural hemorrhage of a circulatory system organ or structure following a circulatory system procedure
Circulatory	I97.610	Postprocedural hemorrhage and hematoma of a circulatory system organ or structure following a cardiac catheterization
Circulatory	I97.611	Postprocedural hemorrhage and hematoma of a circulatory system organ or structure following cardiac bypass
Circulatory	I97.618	Postprocedural hemorrhage and hematoma of a circulatory system organ or structure following other circulatory system procedure
Circulatory	I97.62	Postprocedural hemorrhage, hematoma and seroma of a circulatory system organ or structure following other procedure
Circulatory	I97.620	Postprocedural hemorrhage of a circulatory system organ or structure following other procedure
Circulatory	I97.621	Postprocedural hematoma of a circulatory system organ or structure following other procedure
Circulatory	I97.622	Postprocedural seroma of a circulatory system organ or structure following other procedure
Circulatory	I97.63	Postprocedural hematoma of a circulatory system organ or structure following a circulatory system procedure
Circulatory	I97.630	Postprocedural hematoma of a circulatory system organ or structure following a cardiac catheterization
Circulatory	I97.631	Postprocedural hematoma of a circulatory system organ or structure following cardiac bypass
Circulatory	I97.638	Postprocedural hematoma of a circulatory system organ or structure following other circulatory system procedure
Circulatory	I97.64	Postprocedural seroma of a circulatory system organ or structure following a circulatory system procedure
Circulatory	I97.640	Postprocedural seroma of a circulatory system organ or structure following a cardiac catheterization
Circulatory	I97.641	Postprocedural seroma of a circulatory system organ or structure following cardiac bypass
Circulatory	I97.648	Postprocedural seroma of a circulatory system organ or structure following other circulatory system procedure
Circulatory	I97.7	Intraoperative cardiac functional disturbances
Circulatory	I97.79	Other intraoperative cardiac functional disturbances
Circulatory	I97.790	Other intraoperative cardiac functional disturbances during cardiac surgery
Circulatory	I97.791	Other intraoperative cardiac functional disturbances during other surgery
Circulatory	I97.810	Intraoperative cerebrovascular infarction during cardiac surgery
Circulatory	I97.811	Intraoperative cerebrovascular infarction during other surgery
Circulatory	I97.820	Postprocedural cerebrovascular infarction during cardiac surgery
Circulatory	I97.821	Postprocedural cerebrovascular infarction during other surgery
Circulatory	I97.88	Other intraoperative complications of the circulatory system, not elsewhere classified
Circulatory	I97.89	Other postprocedural complications and disorders of the circulatory system, not elsewhere classified
Respiratory	J34.81	Nasal mucositis (ulcerative)
Respiratory	J70.0	Acute pulmonary manifestations due to radiation
Respiratory	J70.1	Chronic and other pulmonary manifestations due to radiation
Respiratory	J70.2	Acute drug-induced interstitial lung disorders
Respiratory	J70.3	Chronic drug-induced interstitial lung disorders
Respiratory	J70.4	Drug-induced interstitial lung disorders, unspecified
Respiratory	J95.0	Tracheostomy complications
Respiratory	J95.00	Unspecified tracheostomy complication
Respiratory	J95.01	Hemorrhage from tracheostomy stoma
Respiratory	J95.02	Infection of tracheostomy stoma
Respiratory	J95.03	Malfunction of tracheostomy stoma
Respiratory	J95.04	Tracheo-esophageal fistula following tracheostomy
Respiratory	J95.09	Other tracheostomy complication
Respiratory	J95.4	Chemical pneumonitis due to anesthesia
Respiratory	J95.5	Postprocedural subglottic stenosis
Respiratory	J95.6	Intraoperative hemorrhage and hematoma of a respiratory system organ or structure complicating a procedure
Respiratory	J95.61	Intraoperative hemorrhage and hematoma of a respiratory system organ or structure complicating a respiratory system procedure
Respiratory	J95.62	Intraoperative hemorrhage and hematoma of a respiratory system organ or structure complicating other procedure
Respiratory	J95.830	Postprocedural hemorrhage and hematoma of a respiratory system organ or structure following a respiratory system procedure
Respiratory	J95.831	Postprocedural hemorrhage and hematoma of a respiratory system organ or structure following other procedure
Respiratory	J95.84	Transfusion-related acute lung injury (TRALI)
Respiratory	J95.850	Mechanical complication of respirator
Respiratory	J95.859	Other complication of respirator [ventilator]
Respiratory	J95.86	Postprocedural hematoma and seroma of a respiratory system organ or structure following a procedure
Respiratory	J95.860	Postprocedural hematoma and seroma of a respiratory system organ or structure following a procedure
Respiratory	J95.861	Postproc hematoma of a resp sys org fol other procedure
Respiratory	J95.862	Postproc seroma of a resp sys org fol a resp sys procedure
Respiratory	J95.863	Postproc seroma of a resp sys org following other procedure
Respiratory	J95.88	Other intraoperative complications of respiratory system, not elsewhere classified
Respiratory	J95.89	Other postprocedural complications and disorders of respiratory system, not elsewhere classified
Digestive	K08.3	Retained dental root
Digestive	K08.5	Unsatisfactory restoration of tooth
Digestive	K08.50	Unsatisfactory restoration of tooth, unspecified
Digestive	K08.51	Poor gingival margin to tooth restoration
Digestive	K08.52	Unrepairable overhanging of dental restorative materials
Digestive	K08.53	Fractured dental restorative material
Digestive	K08.530	Fractured dental restorative material without loss of material
Digestive	K08.531	Fractured dental restorative material with loss of material
Digestive	K08.539	Fractured dental restorative material, unspecified
Digestive	K08.54	Unacceptable morphology of existing restoration of tooth
Digestive	K08.56	Poor aesthetic of existing restoration of tooth
Digestive	K08.59	Other unsatisfactory restoration of tooth
Digestive	K12.30	Oral mucositis (ulcerative), unspecified
Digestive	K12.31	Oral mucositis (ulcerative) due to antineoplastic therapy
Digestive	K12.32	Oral mucositis (ulcerative) due to other drugs
Digestive	K12.33	Oral mucositis (ulcerative) due to radiation
Digestive	K12.39	Other oral mucositis (ulcerative)
Digestive	K52.0	Gastroenteritis and colitis due to radiation
Digestive	K62.7	Radiation proctitis
Digestive	K68.11	Postprocedural retroperitoneal abscess
Digestive	K91.0	Vomiting following gastrointestinal surgery
Digestive	K91.1	Postgastric surgery syndromes
Digestive	K91.2	Postsurgical malabsorption, not elsewhere classified
Digestive	K91.3	Postprocedural intestinal obstruction
Digestive	K91.30	Postprocedural intestinal obstruction, unspecified as to partial versus complete
Digestive	K91.31	Postprocedural partial intestinal obstruction
Digestive	K91.32	Postprocedural complete intestinal obstruction
Digestive	K91.5	Postcholecystectomy syndrome
Digestive	K91.6	Intraoperative hemorrhage and hematoma of a digestive system organ or structure complicating a procedure
Digestive	K91.61	Intraoperative hemorrhage and hematoma of a digestive system organ or structure complicating a digestive sytem procedure
Digestive	K91.62	Intraoperative hemorrhage and hematoma of a digestive system organ or structure complicating other procedure
Digestive	K91.8	Other intraoperative and postprocedural complications and disorders of digestive system
Digestive	K91.81	Other intraoperative complications of digestive system
Digestive	K91.82	Postprocedural hepatic failure
Digestive	K91.83	Postprocedural hepatorenal syndrome
Digestive	K91.84	Postprocedural hemorrhage of a digestive system organ or structure following a procedure
Digestive	K91.840	Postprocedural hemorrhage and hematoma of a digestive system organ or structure following a digestive system procedure
Digestive	K91.841	Postprocedural hemorrhage and hematoma of a digestive system organ or structure following other procedure
Digestive	K91.85	Complications of intestinal pouch
Digestive	K91.850	Pouchitis
Digestive	K91.858	Other complications of intestinal pouch
Digestive	K91.86	Retained cholelithiasis following cholecystectomy
Digestive	K91.87	Postprocedural hematoma and seroma of a digestive system organ or structure following a procedure
Digestive	K91.870	Postprocedural hematoma of a digestive system organ or structure following a digestive system procedure
Digestive	K91.871	Postprocedural hematoma of a digestive system organ or structure following other procedure
Digestive	K91.872	Postprocedural seroma of a digestive system organ or structure following a digestive system procedure
Digestive	K91.873	Postprocedural seroma of a digestive system organ or structure following other procedure
Digestive	K91.89	Other postprocedural complications and disorders of digestive system
Digestive	K94.00	Colostomy complication, unspecified
Digestive	K94.01	Colostomy hemorrhage
Digestive	K94.02	Colostomy infection
Digestive	K94.03	Colostomy malfunction
Digestive	K94.09	Other complications of colostomy
Digestive	K94.10	Enterostomy complication, unspecified
Digestive	K94.11	Enterostomy hemorrhage
Digestive	K94.12	Enterostomy infection
Digestive	K94.13	Enterostomy malfunction
Digestive	K94.19	Other complications of enterostomy
Digestive	K94.2	Gastrostomy complications
Digestive	K94.20	Gastrostomy complication, unspecified
Digestive	K94.21	Gastrostomy hemorrhage
Digestive	K94.22	Gastrostomy infection
Digestive	K94.23	Gastrostomy malfunction
Digestive	K94.29	Other complications of gastrostomy
Digestive	K94.32	Esophagostomy infection
Digestive	K95	Complications of bariatric procedures
Digestive	K95.0	Complications of gastric band procedure
Digestive	K95.01	Infection due to gastric band procedure
Digestive	K95.09	Other complications of gastric band procedure
Digestive	K95.8	Complications of other bariatric procedure
Digestive	K95.81	Infection due to other bariatric procedure
Digestive	K95.89	Other complications of other bariatric procedure
Skin	L58	Radiodermatitis
Skin	L58.0	Acute radiodermatitis
Skin	L58.1	Chronic radiodermatitis
Skin	L58.9	Radiodermatitis, unspecified
Skin	L59	Other disorders of skin and subcutaneous tissue related to radiation
Skin	L59.8	Other specified disorders of the skin and subcutaneous tissue related to radiation
Skin	L59.9	Disorder of the skin and subcutaneous tissue related to radiation, unspecified
Skin	L76.0	Intraoperative hemorrhage and hematoma of skin and subcutaneous tissue complicating a procedure
Skin	L76.01	Intraoperative hemorrhage and hematoma of skin and subcutaneous tissue complicating a dermatologic procedure
Skin	L76.02	Intraoperative hemorrhage and hematoma of skin and subcutaneous tissue complicating other procedure
Skin	L76.2	Postprocedural hemorrhage of skin and subcutaneous tissue following a procedure
Musculoskeletal	M27.5	Periradicular pathology associated with previous endodontic treatment
Musculoskeletal	M27.51	Perforation of root canal space due to endodontic treatment
Musculoskeletal	M27.52	Endodontic overfill
Musculoskeletal	M27.53	Endodontic underfill
Musculoskeletal	M27.59	Other periradicular pathology associated with previous endodontic treatment
Musculoskeletal	M27.6	Endosseous dental implant failure
Musculoskeletal	M27.61	Osseointegration failure of dental implant
Musculoskeletal	M27.62	Post-osseointegration biological failure of dental implant
Musculoskeletal	M27.63	Post-osseointegration mechanical failure of dental implant
Musculoskeletal	M27.69	Other endosseous dental implant failure
Musculoskeletal	M48.3	Traumatic spondylopathy
Musculoskeletal	M48.30	Traumatic spondylopathy, site unspecified
Musculoskeletal	M48.31	Traumatic spondylopathy, occipito-atlanto-axial region
Musculoskeletal	M48.32	Traumatic spondylopathy, cervical region
Musculoskeletal	M48.33	Traumatic spondylopathy, cervicothoracic region
Musculoskeletal	M48.34	Traumatic spondylopathy, thoracic region
Musculoskeletal	M48.35	Traumatic spondylopathy, thoracolumbar region
Musculoskeletal	M48.36	Traumatic spondylopathy, lumbar region
Musculoskeletal	M48.37	Traumatic spondylopathy, lumbosacral region
Musculoskeletal	M48.38	Traumatic spondylopathy, sacral and sacrococcygeal region
Musculoskeletal	M61.3	Calcification and ossification of muscles associated with burns
Musculoskeletal	M61.30	Calcification and ossification of muscles associated with burns, unspecified site
Musculoskeletal	M61.31	Calcification and ossification of muscles associated with burns, shoulder
Musculoskeletal	M61.311	Calcification and ossification of muscles associated with burns, right shoulder
Musculoskeletal	M61.312	Calcification and ossification of muscles associated with burns, left shoulder
Musculoskeletal	M61.319	Calcification and ossification of muscles associated with burns, unspecified shoulder
Musculoskeletal	M61.32	Calcification and ossification of muscles associated with burns, upper arm
Musculoskeletal	M61.321	Calcification and ossification of muscles associated with burns, right upper arm
Musculoskeletal	M61.322	Calcification and ossification of muscles associated with burns, left upper arm
Musculoskeletal	M61.329	Calcification and ossification of muscles associated with burns, unspecified upper arm
Musculoskeletal	M61.33	Calcification and ossification of muscles associated with burns, forearm
Musculoskeletal	M61.331	Calcification and ossification of muscles associated with burns, right forearm
Musculoskeletal	M61.332	Calcification and ossification of muscles associated with burns, left forearm
Musculoskeletal	M61.339	Calcification and ossification of muscles associated with burns, unspecified forearm
Musculoskeletal	M61.34	Calcification and ossification of muscles associated with burns, hand
Musculoskeletal	M61.341	Calcification and ossification of muscles associated with burns, right hand
Musculoskeletal	M61.342	Calcification and ossification of muscles associated with burns, left hand
Musculoskeletal	M61.349	Calcification and ossification of muscles associated with burns, unspecified hand
Musculoskeletal	M61.35	Calcification and ossification of muscles associated with burns, thigh
Musculoskeletal	M61.351	Calcification and ossification of muscles associated with burns, right thigh
Musculoskeletal	M61.352	Calcification and ossification of muscles associated with burns, left thigh
Musculoskeletal	M61.359	Calcification and ossification of muscles associated with burns, unspecified thigh
Musculoskeletal	M61.36	Calcification and ossification of muscles associated with burns, lower leg
Musculoskeletal	M61.361	Calcification and ossification of muscles associated with burns, right lower leg
Musculoskeletal	M61.362	Calcification and ossification of muscles associated with burns, left lower leg
Musculoskeletal	M61.369	Calcification and ossification of muscles associated with burns, unspecified lower leg
Musculoskeletal	M61.37	Calcification and ossification of muscles associated with burns, ankle and foot
Musculoskeletal	M61.371	Calcification and ossification of muscles associated with burns, right ankle and foot
Musculoskeletal	M61.372	Calcification and ossification of muscles associated with burns, left ankle and foot
Musculoskeletal	M61.379	Calcification and ossification of muscles associated with burns, unspecified ankle and foot
Musculoskeletal	M61.38	Calcification and ossification of muscles associated with burns, other site
Musculoskeletal	M61.39	Calcification and ossification of muscles associated with burns, multiple sites
Musculoskeletal	M96.0	Pseudarthrosis after fusion or arthrodesis
Musculoskeletal	M96.1	Postlaminectomy syndrome, not elsewhere classified
Musculoskeletal	M96.2	Postradiation kyphosis
Musculoskeletal	M96.3	Postlaminectomy kyphosis
Musculoskeletal	M96.4	Postsurgical lordosis
Musculoskeletal	M96.5	Postradiation scoliosis
Musculoskeletal	M96.6	Fracture of bone following insertion of orthopedic implant, joint prosthesis, or bone plate
Musculoskeletal	M96.62	Fracture of humerus following insertion of orthopedic implant, joint prosthesis, or bone plate
Musculoskeletal	M96.621	Fracture of humerus following insertion of orthopedic implant, joint prosthesis, or bone plate, right arm
Musculoskeletal	M96.622	Fracture of humerus following insertion of orthopedic implant, joint prosthesis, or bone plate, left arm
Musculoskeletal	M96.629	Fx humerus fol insrt ortho implnt/prosth/bone plt, unsp arm
Musculoskeletal	M96.63	Fracture of radius or ulna following insertion of orthopedic implant, joint prosthesis, or bone plate
Musculoskeletal	M96.631	Fracture of radius or ulna following insertion of orthopedic implant, joint prosthesis, or bone plate, right arm
Musculoskeletal	M96.632	Fracture of radius or ulna following insertion of orthopedic implant, joint prosthesis, or bone plate, left arm
Musculoskeletal	M96.639	Fx rad/ulna fol insrt ortho implnt/prosth/bone plt, unsp arm
Musculoskeletal	M96.65	Fracture of pelvis following insertion of orthopedic implant, joint prosthesis, or bone plate
Musculoskeletal	M96.66	Fracture of femur following insertion of orthopedic implant, joint prosthesis, or bone plate
Musculoskeletal	M96.661	Fracture of femur following insertion of orthopedic implant, joint prosthesis, or bone plate, right leg
Musculoskeletal	M96.662	Fracture of femur following insertion of orthopedic implant, joint prosthesis, or bone plate, left leg
Musculoskeletal	M96.669	Fx femur fol insrt ortho implnt/prosth/bone plt, unsp leg
Musculoskeletal	M96.67	Fracture of tibia or fibula following insertion of orthopedic implant, joint prosthesis, or bone plate
Musculoskeletal	M96.671	Fracture of tibia or fibula following insertion of orthopedic implant, joint prosthesis, or bone plate, right leg
Musculoskeletal	M96.672	Fracture of tibia or fibula following insertion of orthopedic implant, joint prosthesis, or bone plate, left leg
Musculoskeletal	M96.679	Fracture of tibia or fibula following insertion of orthopedic implant, joint prosthesis, or bone plate, unspecified leg
Musculoskeletal	M96.69	Fracture of other bone following insertion of orthopedic implant, joint prosthesis, or bone plate
Musculoskeletal	M97.0	Periprosthetic fracture around internal prosthetic hip joint
Musculoskeletal	M97.01	Periprosthetic fracture around internal prosthetic right hip joint
Musculoskeletal	M97.01XA	Periprosthetic fracture around internal prosthetic right hip joint, initial encounter
Musculoskeletal	M97.01XD	Periprosthetic fracture around internal prosthetic right hip joint, subsequent encounter
Musculoskeletal	M97.01XS	Periprosthetic fracture around internal prosthetic right hip joint, sequela
Musculoskeletal	M97.02	Periprosthetic fracture around internal prosthetic left hip joint
Musculoskeletal	M97.02XA	Periprosthetic fracture around internal prosthetic left hip joint, initial encounter
Musculoskeletal	M97.02XD	Periprosthetic fracture around internal prosthetic left hip joint, subsequent encounter
Musculoskeletal	M97.02XS	Periprosthetic fracture around internal prosthetic left hip joint, sequela
Musculoskeletal	M97.1	Periprosthetic fracture around internal prosthetic knee joint
Musculoskeletal	M97.11	Periprosthetic fracture around internal prosthetic right knee joint
Musculoskeletal	M97.11XA	Periprosthetic fracture around internal prosthetic right knee joint, initial encounter
Musculoskeletal	M97.11XD	Periprosthetic fracture around internal prosthetic right knee joint, subsequent encounter
Musculoskeletal	M97.11XS	Periprosthetic fracture around internal prosthetic right knee joint, sequela
Musculoskeletal	M97.12	Periprosthetic fracture around internal prosthetic left knee joint
Musculoskeletal	M97.12XA	Periprosthetic fracture around internal prosthetic left knee joint, initial encounter
Musculoskeletal	M97.12XD	Periprosthetic fracture around internal prosthetic left knee joint, subsequent encounter
Musculoskeletal	M97.12XS	Periprosthetic fracture around internal prosthetic left knee joint, sequela
Musculoskeletal	M97.2	Periprosthetic fracture around internal prosthetic ankle joint
Musculoskeletal	M97.21	Periprosthetic fracture around internal prosthetic right ankle joint
Musculoskeletal	M97.21XA	Periprosthetic fracture around internal prosthetic right ankle joint, initial encounter
Musculoskeletal	M97.21XD	Periprosthetic fracture around internal prosthetic right ankle joint, subsequent encounter
Musculoskeletal	M97.21XS	Periprosthetic fracture around internal prosthetic right ankle joint, sequela
Musculoskeletal	M97.22	Periprosthetic fracture around internal prosthetic left ankle joint
Musculoskeletal	M97.22XA	Periprosthetic fracture around internal prosthetic left ankle joint, initial encounter
Musculoskeletal	M97.22XD	Periprosthetic fracture around internal prosthetic left ankle joint, subsequent encounter
Musculoskeletal	M97.22XS	Periprosthetic fracture around internal prosthetic left ankle joint, sequela
Musculoskeletal	M97.3	Periprosthetic fracture around internal prosthetic shoulder joint
Musculoskeletal	M97.31	Periprosthetic fracture around internal prosthetic right shoulder joint
Musculoskeletal	M97.31XA	Periprosthetic fracture around internal prosthetic right shoulder joint, initial encounter
Musculoskeletal	M97.31XD	Periprosthetic fracture around internal prosthetic right shoulder joint, subsequent encounter
Musculoskeletal	M97.31XS	Periprosthetic fracture around internal prosthetic right shoulder joint, sequela
Musculoskeletal	M97.32	Periprosthetic fracture around internal prosthetic left shoulder joint
Musculoskeletal	M97.32XA	Periprosthetic fracture around internal prosthetic left shoulder joint, initial encounter
Musculoskeletal	M97.32XD	Periprosthetic fracture around internal prosthetic left shoulder joint, subsequent encounter
Musculoskeletal	M97.32XS	Periprosthetic fracture around internal prosthetic left shoulder joint, sequela
Musculoskeletal	M97.4	Periprosthetic fracture around internal prosthetic elbow joint
Musculoskeletal	M97.41	Periprosthetic fracture around internal prosthetic right elbow joint
Musculoskeletal	M97.41XA	Periprosthetic fracture around internal prosthetic right elbow joint, initial encounter
Musculoskeletal	M97.41XD	Periprosthetic fracture around internal prosthetic right elbow joint, subsequent encounter
Musculoskeletal	M97.41XS	Periprosthetic fracture around internal prosthetic right elbow joint, sequela
Musculoskeletal	M97.42	Periprosthetic fracture around internal prosthetic left elbow joint
Musculoskeletal	M97.42XA	Periprosthetic fracture around internal prosthetic left elbow joint, initial encounter
Musculoskeletal	M97.42XD	Periprosthetic fracture around internal prosthetic left elbow joint, subsequent encounter
Musculoskeletal	M97.42XS	Periprosthetic fracture around internal prosthetic left elbow joint, sequela
Musculoskeletal	M97.8	Periprosthetic fracture around other internal prosthetic joint
Musculoskeletal	M97.8XXA	Periprosthetic fracture around other internal prosthetic joint, initial encounter
Musculoskeletal	M97.8XXD	Periprosthetic fracture around other internal prosthetic joint, subsequent encounter
Musculoskeletal	M97.8XXS	Periprosthetic fracture around other internal prosthetic joint, sequela
Musculoskeletal	M97.9	Periprosthetic fracture around unspecified internal prosthetic joint
Musculoskeletal	M97.9XXA	Periprosthetic fracture around unspecified internal prosthetic joint, initial encounter
Musculoskeletal	M97.9XXD	Periprosthetic fracture around unspecified internal prosthetic joint, subsequent encounter
Musculoskeletal	M97.9XXS	Periprosthetic fracture around unspecified internal prosthetic joint, sequela
Genitourinary	N48.31	Priapism due to trauma
Genitourinary	N52.3	Postprocedural erectile dysfunction
Genitourinary	N52.31	Erectile dysfunction following radical prostatectomy
Genitourinary	N52.32	Erectile dysfunction following radical cystectomy
Genitourinary	N52.33	Erectile dysfunction following urethral surgery
Genitourinary	N52.34	Erectile dysfunction following simple prostatectomy
Genitourinary	N52.35	Erectile dysfunction following radiation therapy
Genitourinary	N52.36	Erectile dysfunction following interstitial seed therapy
Genitourinary	N52.37	Erectile dysfunction following ultrasound ablative therapies
Genitourinary	N52.39	Other post-surgical erectile dysfunction
Genitourinary	N88.1	Old laceration of cervix uteri
Genitourinary	N98.0	Infection associated with artificial insemination
Genitourinary	N99.0	Postprocedural (acute) (chronic) kidney failure
Genitourinary	N99.2	Postprocedural adhesions of vagina
Genitourinary	N99.510	Cystostomy hemorrhage
Genitourinary	N99.511	Cystostomy infection
Genitourinary	N99.512	Cystostomy malfunction
Genitourinary	N99.518	Other cystostomy complication
Genitourinary	N99.520	Hemorrhage of other external stoma of urinary tract
Genitourinary	N99.521	Infection of other external stoma of urinary tract
Genitourinary	N99.522	Malfunction of other external stoma of urinary tract
Genitourinary	N99.528	Other complication of other external stoma of urinary tract
Genitourinary	N99.530	Hemorrhage of other stoma of urinary tract
Genitourinary	N99.531	Infection of other stoma of urinary tract
Genitourinary	N99.532	Malfunction of other stoma of urinary tract
Genitourinary	N99.538	Other complication of other stoma of urinary tract
Genitourinary	N99.6	Intraoperative hemorrhage and hematoma of a genitourinary system organ or structure complicating a procedure
Genitourinary	N99.61	Intraoperative hemorrhage and hematoma of a genitourinary system organ or structure complicating a genitourinary system procedure
Genitourinary	N99.62	Intraoperative hemorrhage and hematoma of a genitourinary system organ or structure complicating other procedure
Genitourinary	N99.81	Other intraoperative complications of genitourinary system
Genitourinary	N99.820	Postprocedural hemorrhage and hematoma of a genitourinary system organ or structure following a genitourinary system procedure
Genitourinary	N99.821	Postprocedural hemorrhage and hematoma of a genitourinary system organ or structure following other procedure
Genitourinary	N99.89	Other postprocedural complications and disorders of genitourinary system
Pregnancy	O09	Supervision of high risk pregnancy
Pregnancy	O09.2	Supervision of pregnancy with other poor reproductive or obstetric history
Pregnancy	O09.29	Supervision of pregnancy with other poor reproductive or obstetric history
Pregnancy	O09.291	Supervision of pregnancy with other poor reproductive or obstetric history, first trimester
Pregnancy	O09.292	Supervision of pregnancy with other poor reproductive or obstetric history, second trimester
Pregnancy	O09.293	Supervision of pregnancy with other poor reproductive or obstetric history, third trimester
Pregnancy	O09.299	Supervision of pregnancy with other poor reproductive or obstetric history, unspecified trimester
Pregnancy	O09.3	Supervision of pregnancy with insufficient antenatal care
Pregnancy	O09.30	Supervision of pregnancy with insufficient antenatal care, unspecified trimester
Pregnancy	O09.31	Supervision of pregnancy with insufficient antenatal care, first trimester
Pregnancy	O09.32	Supervision of pregnancy with insufficient antenatal care, second trimester
Pregnancy	O09.33	Supervision of pregnancy with insufficient antenatal care, third trimester
Pregnancy	O09.4	Supervision of pregnancy with grand multiparity
Pregnancy	O09.40	Supervision of pregnancy with grand multiparity, unspecified trimester
Pregnancy	O09.41	Supervision of pregnancy with grand multiparity, first trimester
Pregnancy	O09.42	Supervision of pregnancy with grand multiparity, second trimester
Pregnancy	O09.43	Supervision of pregnancy with grand multiparity, third trimester
Pregnancy	O09.5	Supervision of elderly primigravida and multigravida
Pregnancy	O09.51	Supervision of elderly primigravida
Pregnancy	O09.511	Supervision of elderly primigravida, first trimester
Pregnancy	O09.512	Supervision of elderly primigravida, second trimester
Pregnancy	O09.513	Supervision of elderly primigravida, third trimester
Pregnancy	O09.519	Supervision of elderly primigravida, unspecified trimester
Pregnancy	O09.52	Supervision of elderly multigravida
Pregnancy	O09.521	Supervision of elderly multigravida, first trimester
Pregnancy	O09.522	Supervision of elderly multigravida, second trimester
Pregnancy	O09.523	Supervision of elderly multigravida, third trimester
Pregnancy	O09.529	Supervision of elderly multigravida, unspecified trimester
Pregnancy	O09.6	Supervision of young primigravida and multigravida
Pregnancy	O09.61	Supervision of young primigravida
Pregnancy	O09.611	Supervision of young primigravida, first trimester
Pregnancy	O09.612	Supervision of young primigravida, second trimester
Pregnancy	O09.613	Supervision of young primigravida, third trimester
Pregnancy	O09.619	Supervision of young primigravida, unspecified trimester
Pregnancy	O09.62	Supervision of young multigravida
Pregnancy	O09.621	Supervision of young multigravida, first trimester
Pregnancy	O09.622	Supervision of young multigravida, second trimester
Pregnancy	O09.623	Supervision of young multigravida, third trimester
Pregnancy	O09.629	Supervision of young multigravida, unspecified trimester
Pregnancy	O09.7	Supervision of high risk pregnancy due to social problems
Pregnancy	O09.70	Supervision of high risk pregnancy due to social problems, unspecified trimester
Pregnancy	O09.71	Supervision of high risk pregnancy due to social problems, first trimester
Pregnancy	O09.72	Supervision of high risk pregnancy due to social problems, second trimester
Pregnancy	O09.73	Supervision of high risk pregnancy due to social problems, third trimester
Pregnancy	O09.8	Supervision of other high risk pregnancies
Pregnancy	O09.81	Supervision of pregnancy resulting from assisted reproductive technology
Pregnancy	O09.811	Supervision of pregnancy resulting from assisted reproductive technology, first trimester
Pregnancy	O09.812	Supervision of pregnancy resulting from assisted reproductive technology, second trimester
Pregnancy	O09.813	Supervision of pregnancy resulting from assisted reproductive technology, third trimester
Pregnancy	O09.819	Supervision of pregnancy resulting from assisted reproductive technology, unspecified trimester
Pregnancy	O09.82	Supervision of pregnancy with history of in utero procedure during previous pregnancy
Pregnancy	O09.821	Supervision of pregnancy with history of in utero procedure during previous pregnancy, first trimester
Pregnancy	O09.822	Supervision of pregnancy with history of in utero procedure during previous pregnancy, second trimester
Pregnancy	O09.823	Supervision of pregnancy with history of in utero procedure during previous pregnancy, third trimester
Pregnancy	O09.829	Supervision of pregnancy with history of in utero procedure during previous pregnancy, unspecified trimester
Pregnancy	O09.89	Supervision of other high risk pregnancies
Pregnancy	O09.891	Supervision of other high risk pregnancies, first trimester
Pregnancy	O09.892	Supervision of other high risk pregnancies, second trimester
Pregnancy	O09.893	Supervision of other high risk pregnancies, third trimester
Pregnancy	O09.899	Supervision of other high risk pregnancies, unspecified trimester
Pregnancy	O09.9	Supervision of high risk pregnancy, unspecified
Pregnancy	O09.90	Supervision of high risk pregnancy, unspecified, unspecified trimester
Pregnancy	O09.91	Supervision of high risk pregnancy, unspecified, first trimester
Pregnancy	O09.92	Supervision of high risk pregnancy, unspecified, second trimester
Pregnancy	O09.93	Supervision of high risk pregnancy, unspecified, third trimester
Pregnancy	O25	Malnutrition in pregnancy, childbirth and the puerperium
Pregnancy	O25.1	Malnutrition in pregnancy
Pregnancy	O25.10	Malnutrition in pregnancy, unspecified trimester
Pregnancy	O25.11	Malnutrition in pregnancy, first trimester
Pregnancy	O25.12	Malnutrition in pregnancy, second trimester
Pregnancy	O25.13	Malnutrition in pregnancy, third trimester
Pregnancy	O25.2	Malnutrition in childbirth
Pregnancy	O25.3	Malnutrition in the puerperium
Pregnancy	O26.3	Retained intrauterine contraceptive device in pregnancy
Pregnancy	O26.3	Retained intrauterine contraceptive device in pregnancy
Pregnancy	O26.30	Retained intrauterine contraceptive device in pregnancy, unspecified trimester
Pregnancy	O26.31	Retained intrauterine contraceptive device in pregnancy, first trimester
Pregnancy	O26.32	Retained intrauterine contraceptive device in pregnancy, second trimester
Pregnancy	O26.33	Retained intrauterine contraceptive device in pregnancy, third trimester
Pregnancy	O29	Complications of anesthesia during pregnancy
Pregnancy	O29.0	Pulmonary complications of anesthesia during pregnancy
Pregnancy	O29.01	Aspiration pneumonitis due to anesthesia during pregnancy
Pregnancy	O29.011	Aspiration pneumonitis due to anesthesia during pregnancy, first trimester
Pregnancy	O29.012	Aspiration pneumonitis due to anesthesia during pregnancy, second trimester
Pregnancy	O29.013	Aspiration pneumonitis due to anesthesia during pregnancy, third trimester
Pregnancy	O29.019	Aspiration pneumonitis due to anesthesia during pregnancy, unspecified trimester
Pregnancy	O29.02	Pressure collapse of lung due to anesthesia during pregnancy
Pregnancy	O29.021	Pressure collapse of lung due to anesthesia during pregnancy, first trimester
Pregnancy	O29.022	Pressure collapse of lung due to anesthesia during pregnancy, second trimester
Pregnancy	O29.023	Pressure collapse of lung due to anesthesia during pregnancy, third trimester
Pregnancy	O29.029	Pressure collapse of lung due to anesthesia during pregnancy, unspecified trimester
Pregnancy	O29.09	Other pulmonary complications of anesthesia during pregnancy
Pregnancy	O29.091	Other pulmonary complications of anesthesia during pregnancy, first trimester
Pregnancy	O29.092	Other pulmonary complications of anesthesia during pregnancy, second trimester
Pregnancy	O29.093	Other pulmonary complications of anesthesia during pregnancy, third trimester
Pregnancy	O29.099	Other pulmonary complications of anesthesia during pregnancy, unspecified trimester
Pregnancy	O29.1	Cardiac complications of anesthesia during pregnancy
Pregnancy	O29.11	Cardiac arrest due to anesthesia during pregnancy
Pregnancy	O29.111	Cardiac arrest due to anesthesia during pregnancy, first trimester
Pregnancy	O29.112	Cardiac arrest due to anesthesia during pregnancy, second trimester
Pregnancy	O29.113	Cardiac arrest due to anesthesia during pregnancy, third trimester
Pregnancy	O29.119	Cardiac arrest due to anesthesia during pregnancy, unspecified trimester
Pregnancy	O29.12	Cardiac failure due to anesthesia during pregnancy
Pregnancy	O29.121	Cardiac failure due to anesthesia during pregnancy, first trimester
Pregnancy	O29.122	Cardiac failure due to anesthesia during pregnancy, second trimester
Pregnancy	O29.123	Cardiac failure due to anesthesia during pregnancy, third trimester
Pregnancy	O29.129	Cardiac failure due to anesthesia during pregnancy, unspecified trimester
Pregnancy	O29.19	Other cardiac complications of anesthesia during pregnancy
Pregnancy	O29.191	Other cardiac complications of anesthesia during pregnancy, first trimester
Pregnancy	O29.192	Other cardiac complications of anesthesia during pregnancy, second trimester
Pregnancy	O29.193	Other cardiac complications of anesthesia during pregnancy, third trimester
Pregnancy	O29.199	Other cardiac complications of anesthesia during pregnancy, unspecified trimester
Pregnancy	O29.2	Central nervous system complications of anesthesia during pregnancy
Pregnancy	O29.21	Cerebral anoxia due to anesthesia during pregnancy
Pregnancy	O29.211	Cerebral anoxia due to anesthesia during pregnancy, first trimester
Pregnancy	O29.212	Cerebral anoxia due to anesthesia during pregnancy, second trimester
Pregnancy	O29.213	Cerebral anoxia due to anesthesia during pregnancy, third trimester
Pregnancy	O29.219	Cerebral anoxia due to anesthesia during pregnancy, unspecified trimester
Pregnancy	O29.29	Other central nervous system complications of anesthesia during pregnancy
Pregnancy	O29.291	Other central nervous system complications of anesthesia during pregnancy, first trimester
Pregnancy	O29.292	Other central nervous system complications of anesthesia during pregnancy, second trimester
Pregnancy	O29.293	Other central nervous system complications of anesthesia during pregnancy, third trimester
Pregnancy	O29.299	Other central nervous system complications of anesthesia during pregnancy, unspecified trimester
Pregnancy	O29.3	Toxic reaction to local anesthesia during pregnancy
Pregnancy	O29.3X	Toxic reaction to local anesthesia during pregnancy
Pregnancy	O29.3X1	Toxic reaction to local anesthesia during pregnancy, first trimester
Pregnancy	O29.3X2	Toxic reaction to local anesthesia during pregnancy, second trimester
Pregnancy	O29.3X3	Toxic reaction to local anesthesia during pregnancy, third trimester
Pregnancy	O29.3X9	Toxic reaction to local anesthesia during pregnancy, unspecified trimester
Pregnancy	O29.4	Spinal and epidural anesthesia induced headache during pregnancy
Pregnancy	O29.40	Spinal and epidural anesthesia induced headache during pregnancy, unspecified trimester
Pregnancy	O29.41	Spinal and epidural anesthesia induced headache during pregnancy, first trimester
Pregnancy	O29.42	Spinal and epidural anesthesia induced headache during pregnancy, second trimester
Pregnancy	O29.43	Spinal and epidural anesthesia induced headache during pregnancy, third trimester
Pregnancy	O29.5	Other complications of spinal and epidural anesthesia during pregnancy
Pregnancy	O29.5X	Other complications of spinal and epidural anesthesia during pregnancy
Pregnancy	O29.5X1	Other complications of spinal and epidural anesthesia during pregnancy, first trimester
Pregnancy	O29.5X2	Other complications of spinal and epidural anesthesia during pregnancy, second trimester
Pregnancy	O29.5X3	Other complications of spinal and epidural anesthesia during pregnancy, third trimester
Pregnancy	O29.5X9	Other complications of spinal and epidural anesthesia during pregnancy, unspecified trimester
Pregnancy	O29.6	Failed or difficult intubation for anesthesia during pregnancy
Pregnancy	O29.60	Failed or difficult intubation for anesthesia during pregnancy, unspecified trimester
Pregnancy	O29.61	Failed or difficult intubation for anesthesia during pregnancy, first trimester
Pregnancy	O29.62	Failed or difficult intubation for anesthesia during pregnancy, second trimester
Pregnancy	O29.63	Failed or difficult intubation for anesthesia during pregnancy, third trimester
Pregnancy	O29.8	Other complications of anesthesia during pregnancy
Pregnancy	O29.8X	Other complications of anesthesia during pregnancy
Pregnancy	O29.8X1	Other complications of anesthesia during pregnancy, first trimester
Pregnancy	O29.8X2	Other complications of anesthesia during pregnancy, second trimester
Pregnancy	O29.8X3	Other complications of anesthesia during pregnancy, third trimester
Pregnancy	O29.8X9	Other complications of anesthesia during pregnancy, unspecified trimester
Pregnancy	O29.9	Unspecified complication of anesthesia during pregnancy
Pregnancy	O29.90	Unspecified complication of anesthesia during pregnancy, unspecified trimester
Pregnancy	O29.91	Unspecified complication of anesthesia during pregnancy, first trimester
Pregnancy	O29.92	Unspecified complication of anesthesia during pregnancy, second trimester
Pregnancy	O29.93	Unspecified complication of anesthesia during pregnancy, third trimester
Pregnancy	O30	Multiple gestation
Pregnancy	O30.0	Twin pregnancy
Pregnancy	O30.00	Twin pregnancy, unspecified number of placenta and unspecified number of amniotic sacs
Pregnancy	O30.001	Twin pregnancy, unspecified number of placenta and unspecified number of amniotic sacs, first trimester
Pregnancy	O30.002	Twin pregnancy, unspecified number of placenta and unspecified number of amniotic sacs, second trimester
Pregnancy	O30.003	Twin pregnancy, unspecified number of placenta and unspecified number of amniotic sacs, third trimester
Pregnancy	O30.009	Twin pregnancy, unspecified number of placenta and unspecified number of amniotic sacs, unspecified trimester
Pregnancy	O30.01	Twin pregnancy, monochorionic/monoamniotic
Pregnancy	O30.011	Twin pregnancy, monochorionic/monoamniotic, first trimester
Pregnancy	O30.012	Twin pregnancy, monochorionic/monoamniotic, second trimester
Pregnancy	O30.013	Twin pregnancy, monochorionic/monoamniotic, third trimester
Pregnancy	O30.019	Twin pregnancy, monochorionic/monoamniotic, unspecified trimester
Pregnancy	O30.03	Twin pregnancy, monochorionic/diamniotic
Pregnancy	O30.031	Twin pregnancy, monochorionic/diamniotic, first trimester
Pregnancy	O30.032	Twin pregnancy, monochorionic/diamniotic, second trimester
Pregnancy	O30.033	Twin pregnancy, monochorionic/diamniotic, third trimester
Pregnancy	O30.039	Twin pregnancy, monochorionic/diamniotic, unspecified trimester
Pregnancy	O30.04	Twin pregnancy, dichorionic/diamniotic
Pregnancy	O30.041	Twin pregnancy, dichorionic/diamniotic, first trimester
Pregnancy	O30.042	Twin pregnancy, dichorionic/diamniotic, second trimester
Pregnancy	O30.043	Twin pregnancy, dichorionic/diamniotic, third trimester
Pregnancy	O30.049	Twin pregnancy, dichorionic/diamniotic, unspecified trimester
Pregnancy	O30.09	Twin pregnancy, unable to determine number of placenta and number of amniotic sacs
Pregnancy	O30.091	Twin pregnancy, unable to determine number of placenta and number of amniotic sacs, first trimester
Pregnancy	O30.092	Twin pregnancy, unable to determine number of placenta and number of amniotic sacs, second trimester
Pregnancy	O30.093	Twin pregnancy, unable to determine number of placenta and number of amniotic sacs, third trimester
Pregnancy	O30.099	Twin pregnancy, unable to determine number of placenta and number of amniotic sacs, unspecified trimester
Pregnancy	O30.1	Triplet pregnancy
Pregnancy	O30.10	Triplet pregnancy, unspecified number of placenta and unspecified number of amniotic sacs
Pregnancy	O30.101	Triplet pregnancy, unspecified number of placenta and unspecified number of amniotic sacs, first trimester
Pregnancy	O30.102	Triplet pregnancy, unspecified number of placenta and unspecified number of amniotic sacs, second trimester
Pregnancy	O30.103	Triplet pregnancy, unspecified number of placenta and unspecified number of amniotic sacs, third trimester
Pregnancy	O30.109	Triplet pregnancy, unspecified number of placenta and unspecified number of amniotic sacs, unspecified trimester
Pregnancy	O30.11	Triplet pregnancy with two or more monochorionic fetuses
Pregnancy	O30.111	Triplet pregnancy with two or more monochorionic fetuses, first trimester
Pregnancy	O30.112	Triplet pregnancy with two or more monochorionic fetuses, second trimester
Pregnancy	O30.113	Triplet pregnancy with two or more monochorionic fetuses, third trimester
Pregnancy	O30.119	Triplet pregnancy with two or more monochorionic fetuses, unspecified trimester
Pregnancy	O30.12	Triplet pregnancy with two or more monoamniotic fetuses
Pregnancy	O30.121	Triplet pregnancy with two or more monoamniotic fetuses, first trimester
Pregnancy	O30.122	Triplet pregnancy with two or more monoamniotic fetuses, second trimester
Pregnancy	O30.123	Triplet pregnancy with two or more monoamniotic fetuses, third trimester
Pregnancy	O30.129	Triplet pregnancy with two or more monoamniotic fetuses, unspecified trimester
Pregnancy	O30.19	Triplet pregnancy, unable to determine number of placenta and number of amniotic sacs
Pregnancy	O30.191	Trp preg, unable to dtrm num plcnta & amnio sacs, first tri
Pregnancy	O30.192	Triplet pregnancy, unable to determine number of placenta and number of amniotic sacs, second trimester
Pregnancy	O30.193	Triplet pregnancy, unable to determine number of placenta and number of amniotic sacs, third trimester
Pregnancy	O30.199	Triplet pregnancy, unable to determine number of placenta and number of amniotic sacs, unspecified trimester
Pregnancy	O30.2	Quadruplet pregnancy
Pregnancy	O30.20	Quadruplet pregnancy, unspecified number of placenta and unspecified number of amniotic sacs
Pregnancy	O30.201	Quadruplet pregnancy, unspecified number of placenta and unspecified number of amniotic sacs, first trimester
Pregnancy	O30.202	Quadruplet pregnancy, unspecified number of placenta and unspecified number of amniotic sacs, second trimester
Pregnancy	O30.203	Quadruplet pregnancy, unspecified number of placenta and unspecified number of amniotic sacs, third trimester
Pregnancy	O30.209	Quadruplet pregnancy, unspecified number of placenta and unspecified number of amniotic sacs, unspecified trimester
Pregnancy	O30.21	Quadruplet pregnancy with two or more monochorionic fetuses
Pregnancy	O30.211	Quadruplet pregnancy with two or more monochorionic fetuses, first trimester
Pregnancy	O30.212	Quadruplet pregnancy with two or more monochorionic fetuses, second trimester
Pregnancy	O30.213	Quadruplet pregnancy with two or more monochorionic fetuses, third trimester
Pregnancy	O30.219	Quadruplet pregnancy with two or more monochorionic fetuses, unspecified trimester
Pregnancy	O30.22	Quadruplet pregnancy with two or more monoamniotic fetuses
Pregnancy	O30.221	Quadruplet pregnancy with two or more monoamniotic fetuses, first trimester
Pregnancy	O30.222	Quadruplet pregnancy with two or more monoamniotic fetuses, second trimester
Pregnancy	O30.223	Quadruplet pregnancy with two or more monoamniotic fetuses, third trimester
Pregnancy	O30.229	Quadruplet pregnancy with two or more monoamniotic fetuses, unspecified trimester
Pregnancy	O30.29	Quadruplet pregnancy, unable to determine number of placenta and number of amniotic sacs
Pregnancy	O30.291	Quadruplet pregnancy, unable to determine number of placenta and number of amniotic sacs, first trimester
Pregnancy	O30.292	Quadruplet pregnancy, unable to determine number of placenta and number of amniotic sacs, second trimester
Pregnancy	O30.293	Quadruplet pregnancy, unable to determine number of placenta and number of amniotic sacs, third trimester
Pregnancy	O30.299	Quadruplet pregnancy, unable to determine number of placenta and number of amniotic sacs, unspecified trimester
Pregnancy	O30.8	Other specified multiple gestation
Pregnancy	O30.80	Other specified multiple gestation, unspecified number of placenta and unspecified number of amniotic sacs
Pregnancy	O30.801	Other specified multiple gestation, unspecified number of placenta and unspecified number of amniotic sacs, first trimester
Pregnancy	O30.802	Other specified multiple gestation, unspecified number of placenta and unspecified number of amniotic sacs, second trimester
Pregnancy	O30.803	Other specified multiple gestation, unspecified number of placenta and unspecified number of amniotic sacs, third trimester
Pregnancy	O30.809	Other specified multiple gestation, unspecified number of placenta and unspecified number of amniotic sacs, unspecified trimester
Pregnancy	O30.81	Other specified multiple gestation with two or more monochorionic fetuses
Pregnancy	O30.811	Other specified multiple gestation with two or more monochorionic fetuses, first trimester
Pregnancy	O30.812	Other specified multiple gestation with two or more monochorionic fetuses, second trimester
Pregnancy	O30.813	Other specified multiple gestation with two or more monochorionic fetuses, third trimester
Pregnancy	O30.819	Other specified multiple gestation with two or more monochorionic fetuses, unspecified trimester
Pregnancy	O30.82	Other specified multiple gestation with two or more monoamniotic fetuses
Pregnancy	O30.821	Other specified multiple gestation with two or more monoamniotic fetuses, first trimester
Pregnancy	O30.822	Other specified multiple gestation with two or more monoamniotic fetuses, second trimester
Pregnancy	O30.823	Other specified multiple gestation with two or more monoamniotic fetuses, third trimester
Pregnancy	O30.829	Other specified multiple gestation with two or more monoamniotic fetuses, unspecified trimester
Pregnancy	O30.89	Other specified multiple gestation, unable to determine number of placenta and number of amniotic sacs
Pregnancy	O30.891	Other specified multiple gestation, unable to determine number of placenta and number of amniotic sacs, first trimester
Pregnancy	O30.892	Other specified multiple gestation, unable to determine number of placenta and number of amniotic sacs, second trimester
Pregnancy	O30.893	Other specified multiple gestation, unable to determine number of placenta and number of amniotic sacs, third trimester
Pregnancy	O30.899	Other specified multiple gestation, unable to determine number of placenta and number of amniotic sacs, unspecified trimester
Pregnancy	O30.9	Multiple gestation, unspecified
Pregnancy	O30.90	Multiple gestation, unspecified, unspecified trimester
Pregnancy	O30.91	Multiple gestation, unspecified, first trimester
Pregnancy	O30.92	Multiple gestation, unspecified, second trimester
Pregnancy	O30.93	Multiple gestation, unspecified, third trimester
Pregnancy	O31.1	Continuing pregnancy after spontaneous abortion of one fetus or more
Pregnancy	O31.10	Continuing pregnancy after spontaneous abortion of one fetus or more, unspecified trimester
Pregnancy	O31.10X0	Continuing pregnancy after spontaneous abortion of one fetus or more, unspecified trimester, not applicable or unspecified
Pregnancy	O31.10X1	Continuing pregnancy after spontaneous abortion of one fetus or more, unspecified trimester, fetus 1
Pregnancy	O31.10X2	Continuing pregnancy after spontaneous abortion of one fetus or more, unspecified trimester, fetus 2
Pregnancy	O31.10X3	Continuing pregnancy after spontaneous abortion of one fetus or more, unspecified trimester, fetus 3
Pregnancy	O31.10X4	Continuing pregnancy after spontaneous abortion of one fetus or more, unspecified trimester, fetus 4
Pregnancy	O31.10X5	Continuing pregnancy after spontaneous abortion of one fetus or more, unspecified trimester, fetus 5
Pregnancy	O31.10X9	Continuing pregnancy after spontaneous abortion of one fetus or more, unspecified trimester, other fetus
Pregnancy	O31.11	Continuing pregnancy after spontaneous abortion of one fetus or more, first trimester
Pregnancy	O31.11X0	Continuing pregnancy after spontaneous abortion of one fetus or more, first trimester, not applicable or unspecified
Pregnancy	O31.11X1	Continuing pregnancy after spontaneous abortion of one fetus or more, first trimester, fetus 1
Pregnancy	O31.11X2	Continuing pregnancy after spontaneous abortion of one fetus or more, first trimester, fetus 2
Pregnancy	O31.11X3	Continuing pregnancy after spontaneous abortion of one fetus or more, first trimester, fetus 3
Pregnancy	O31.11X4	Continuing pregnancy after spontaneous abortion of one fetus or more, first trimester, fetus 4
Pregnancy	O31.11X5	Continuing pregnancy after spontaneous abortion of one fetus or more, first trimester, fetus 5
Pregnancy	O31.11X9	Continuing pregnancy after spontaneous abortion of one fetus or more, first trimester, other fetus
Pregnancy	O31.12	Continuing pregnancy after spontaneous abortion of one fetus or more, second trimester
Pregnancy	O31.12X0	Continuing pregnancy after spontaneous abortion of one fetus or more, second trimester, not applicable or unspecified
Pregnancy	O31.12X1	Continuing pregnancy after spontaneous abortion of one fetus or more, second trimester, fetus 1
Pregnancy	O31.12X2	Continuing pregnancy after spontaneous abortion of one fetus or more, second trimester, fetus 2
Pregnancy	O31.12X3	Continuing pregnancy after spontaneous abortion of one fetus or more, second trimester, fetus 3
Pregnancy	O31.12X4	Continuing pregnancy after spontaneous abortion of one fetus or more, second trimester, fetus 4
Pregnancy	O31.12X5	Continuing pregnancy after spontaneous abortion of one fetus or more, second trimester, fetus 5
Pregnancy	O31.12X9	Continuing pregnancy after spontaneous abortion of one fetus or more, second trimester, other fetus
Pregnancy	O31.13	Continuing pregnancy after spontaneous abortion of one fetus or more, third trimester
Pregnancy	O31.13X0	Continuing pregnancy after spontaneous abortion of one fetus or more, third trimester, not applicable or unspecified
Pregnancy	O31.13X1	Continuing pregnancy after spontaneous abortion of one fetus or more, third trimester, fetus 1
Pregnancy	O31.13X2	Continuing pregnancy after spontaneous abortion of one fetus or more, third trimester, fetus 2
Pregnancy	O31.13X3	Continuing pregnancy after spontaneous abortion of one fetus or more, third trimester, fetus 3
Pregnancy	O31.13X4	Continuing pregnancy after spontaneous abortion of one fetus or more, third trimester, fetus 4
Pregnancy	O31.13X5	Continuing pregnancy after spontaneous abortion of one fetus or more, third trimester, fetus 5
Pregnancy	O31.13X9	Continuing pregnancy after spontaneous abortion of one fetus or more, third trimester, other fetus
Pregnancy	O31.2	Continuing pregnancy after intrauterine death of one fetus or more
Pregnancy	O31.20	Continuing pregnancy after intrauterine death of one fetus or more, unspecified trimester
Pregnancy	O31.20X0	Continuing pregnancy after intrauterine death of one fetus or more, unspecified trimester, not applicable or unspecified
Pregnancy	O31.20X1	Continuing pregnancy after intrauterine death of one fetus or more, unspecified trimester, fetus 1
Pregnancy	O31.20X2	Continuing pregnancy after intrauterine death of one fetus or more, unspecified trimester, fetus 2
Pregnancy	O31.20X3	Continuing pregnancy after intrauterine death of one fetus or more, unspecified trimester, fetus 3
Pregnancy	O31.20X4	Continuing pregnancy after intrauterine death of one fetus or more, unspecified trimester, fetus 4
Pregnancy	O31.20X5	Continuing pregnancy after intrauterine death of one fetus or more, unspecified trimester, fetus 5
Pregnancy	O31.20X9	Continuing pregnancy after intrauterine death of one fetus or more, unspecified trimester, other fetus
Pregnancy	O31.21	Continuing pregnancy after intrauterine death of one fetus or more, first trimester
Pregnancy	O31.21X0	Continuing pregnancy after intrauterine death of one fetus or more, first trimester, not applicable or unspecified
Pregnancy	O31.21X1	Continuing pregnancy after intrauterine death of one fetus or more, first trimester, fetus 1
Pregnancy	O31.21X2	Continuing pregnancy after intrauterine death of one fetus or more, first trimester, fetus 2
Pregnancy	O31.21X3	Continuing pregnancy after intrauterine death of one fetus or more, first trimester, fetus 3
Pregnancy	O31.21X4	Continuing pregnancy after intrauterine death of one fetus or more, first trimester, fetus 4
Pregnancy	O31.21X5	Continuing pregnancy after intrauterine death of one fetus or more, first trimester, fetus 5
Pregnancy	O31.21X9	Continuing pregnancy after intrauterine death of one fetus or more, first trimester, other fetus
Pregnancy	O31.22	Continuing pregnancy after intrauterine death of one fetus or more, second trimester
Pregnancy	O31.22X0	Continuing pregnancy after intrauterine death of one fetus or more, second trimester, not applicable or unspecified
Pregnancy	O31.22X1	Continuing pregnancy after intrauterine death of one fetus or more, second trimester, fetus 1
Pregnancy	O31.22X2	Continuing pregnancy after intrauterine death of one fetus or more, second trimester, fetus 2
Pregnancy	O31.22X3	Continuing pregnancy after intrauterine death of one fetus or more, second trimester, fetus 3
Pregnancy	O31.22X4	Continuing pregnancy after intrauterine death of one fetus or more, second trimester, fetus 4
Pregnancy	O31.22X5	Continuing pregnancy after intrauterine death of one fetus or more, second trimester, fetus 5
Pregnancy	O31.22X9	Continuing pregnancy after intrauterine death of one fetus or more, second trimester, other fetus
Pregnancy	O31.23	Continuing pregnancy after intrauterine death of one fetus or more, third trimester
Pregnancy	O31.23X0	Continuing pregnancy after intrauterine death of one fetus or more, third trimester, not applicable or unspecified
Pregnancy	O31.23X1	Continuing pregnancy after intrauterine death of one fetus or more, third trimester, fetus 1
Pregnancy	O31.23X2	Continuing pregnancy after intrauterine death of one fetus or more, third trimester, fetus 2
Pregnancy	O31.23X3	Continuing pregnancy after intrauterine death of one fetus or more, third trimester, fetus 3
Pregnancy	O31.23X4	Continuing pregnancy after intrauterine death of one fetus or more, third trimester, fetus 4
Pregnancy	O31.23X5	Continuing pregnancy after intrauterine death of one fetus or more, third trimester, fetus 5
Pregnancy	O31.23X9	Continuing pregnancy after intrauterine death of one fetus or more, third trimester, other fetus
Pregnancy	O31.3	Continuing pregnancy after elective fetal reduction of one fetus or more
Pregnancy	O31.30	Continuing pregnancy after elective fetal reduction of one fetus or more, unspecified trimester
Pregnancy	O31.30X0	Continuing pregnancy after elective fetal reduction of one fetus or more, unspecified trimester, not applicable or unspecified
Pregnancy	O31.30X1	Continuing pregnancy after elective fetal reduction of one fetus or more, unspecified trimester, fetus 1
Pregnancy	O31.30X2	Continuing pregnancy after elective fetal reduction of one fetus or more, unspecified trimester, fetus 2
Pregnancy	O31.30X3	Continuing pregnancy after elective fetal reduction of one fetus or more, unspecified trimester, fetus 3
Pregnancy	O31.30X4	Continuing pregnancy after elective fetal reduction of one fetus or more, unspecified trimester, fetus 4
Pregnancy	O31.30X5	Continuing pregnancy after elective fetal reduction of one fetus or more, unspecified trimester, fetus 5
Pregnancy	O31.30X9	Continuing pregnancy after elective fetal reduction of one fetus or more, unspecified trimester, other fetus
Pregnancy	O31.31	Continuing pregnancy after elective fetal reduction of one fetus or more, first trimester
Pregnancy	O31.31X0	Continuing pregnancy after elective fetal reduction of one fetus or more, first trimester, not applicable or unspecified
Pregnancy	O31.31X1	Continuing pregnancy after elective fetal reduction of one fetus or more, first trimester, fetus 1
Pregnancy	O31.31X2	Continuing pregnancy after elective fetal reduction of one fetus or more, first trimester, fetus 2
Pregnancy	O31.31X3	Continuing pregnancy after elective fetal reduction of one fetus or more, first trimester, fetus 3
Pregnancy	O31.31X4	Continuing pregnancy after elective fetal reduction of one fetus or more, first trimester, fetus 4
Pregnancy	O31.31X5	Continuing pregnancy after elective fetal reduction of one fetus or more, first trimester, fetus 5
Pregnancy	O31.31X9	Continuing pregnancy after elective fetal reduction of one fetus or more, first trimester, other fetus
Pregnancy	O31.32	Continuing pregnancy after elective fetal reduction of one fetus or more, second trimester
Pregnancy	O31.32X0	Continuing pregnancy after elective fetal reduction of one fetus or more, second trimester, not applicable or unspecified
Pregnancy	O31.32X1	Continuing pregnancy after elective fetal reduction of one fetus or more, second trimester, fetus 1
Pregnancy	O31.32X2	Continuing pregnancy after elective fetal reduction of one fetus or more, second trimester, fetus 2
Pregnancy	O31.32X3	Continuing pregnancy after elective fetal reduction of one fetus or more, second trimester, fetus 3
Pregnancy	O31.32X4	Continuing pregnancy after elective fetal reduction of one fetus or more, second trimester, fetus 4
Pregnancy	O31.32X5	Continuing pregnancy after elective fetal reduction of one fetus or more, second trimester, fetus 5
Pregnancy	O31.32X9	Continuing pregnancy after elective fetal reduction of one fetus or more, second trimester, other fetus
Pregnancy	O31.33	Continuing pregnancy after elective fetal reduction of one fetus or more, third trimester
Pregnancy	O31.33X0	Continuing pregnancy after elective fetal reduction of one fetus or more, third trimester, not applicable or unspecified
Pregnancy	O31.33X1	Continuing pregnancy after elective fetal reduction of one fetus or more, third trimester, fetus 1
Pregnancy	O31.33X2	Continuing pregnancy after elective fetal reduction of one fetus or more, third trimester, fetus 2
Pregnancy	O31.33X3	Continuing pregnancy after elective fetal reduction of one fetus or more, third trimester, fetus 3
Pregnancy	O31.33X4	Continuing pregnancy after elective fetal reduction of one fetus or more, third trimester, fetus 4
Pregnancy	O31.33X5	Continuing pregnancy after elective fetal reduction of one fetus or more, third trimester, fetus 5
Pregnancy	O31.33X9	Continuing pregnancy after elective fetal reduction of one fetus or more, third trimester, other fetus
Pregnancy	O34.2	Maternal care due to uterine scar from previous surgery
Pregnancy	O34.21	Maternal care for scar from previous cesarean delivery
Pregnancy	O34.211	Maternal care for low transverse scar from previous cesarean delivery
Pregnancy	O34.212	Maternal care for vertical scar from previous cesarean delivery
Pregnancy	O34.218	Maternal care for other type scar from previous cesarean delivery
Pregnancy	O34.219	Maternal care for unspecified type scar from previous cesarean delivery
Pregnancy	O34.29	Maternal care due to uterine scar from other previous surgery
Pregnancy	O35.6	Maternal care for (suspected) damage to fetus by radiation
Pregnancy	O35.6XX0	Maternal care for (suspected) damage to fetus by radiation, not applicable or unspecified
Pregnancy	O35.6XX1	Maternal care for (suspected) damage to fetus by radiation, fetus 1
Pregnancy	O35.6XX2	Maternal care for (suspected) damage to fetus by radiation, fetus 2
Pregnancy	O35.6XX3	Maternal care for (suspected) damage to fetus by radiation, fetus 3
Pregnancy	O35.6XX4	Maternal care for (suspected) damage to fetus by radiation, fetus 4
Pregnancy	O35.6XX5	Maternal care for (suspected) damage to fetus by radiation, fetus 5
Pregnancy	O35.6XX9	Maternal care for (suspected) damage to fetus by radiation, other fetus
Pregnancy	O35.7	Maternal care for (suspected) damage to fetus by other medical procedures
Pregnancy	O35.7XX0	Maternal care for (suspected) damage to fetus by other medical procedures, not applicable or unspecified
Pregnancy	O35.7XX1	Maternal care for (suspected) damage to fetus by other medical procedures, fetus 1
Pregnancy	O35.7XX2	Maternal care for (suspected) damage to fetus by other medical procedures, fetus 2
Pregnancy	O35.7XX3	Maternal care for (suspected) damage to fetus by other medical procedures, fetus 3
Pregnancy	O35.7XX4	Maternal care for (suspected) damage to fetus by other medical procedures, fetus 4
Pregnancy	O35.7XX5	Maternal care for (suspected) damage to fetus by other medical procedures, fetus 5
Pregnancy	O35.7XX9	Maternal care for (suspected) damage to fetus by other medical procedures, other fetus
Pregnancy	O61	Failed induction of labor
Pregnancy	O61.0	Failed medical induction of labor
Pregnancy	O61.1	Failed instrumental induction of labor
Pregnancy	O61.8	Other failed induction of labor
Pregnancy	O61.9	Failed induction of labor, unspecified
Pregnancy	O66.4	Failed trial of labor
Pregnancy	O66.40	Failed trial of labor, unspecified
Pregnancy	O66.41	Failed attempted vaginal birth after previous cesarean delivery
Pregnancy	O66.5	Attempted application of vacuum extractor and forceps
Pregnancy	O66.6	Obstructed labor due to other multiple fetuses
Pregnancy	O66.8	Other specified obstructed labor
Pregnancy	O66.9	Obstructed labor, unspecified
Pregnancy	O70	Perineal laceration during delivery
Pregnancy	O70.0	First degree perineal laceration during delivery
Pregnancy	O70.1	Second degree perineal laceration during delivery
Pregnancy	O70.2	Third degree perineal laceration during delivery
Pregnancy	O70.20	Third degree perineal laceration during delivery, unspecified
Pregnancy	O70.21	Third degree perineal laceration during delivery, IIIa
Pregnancy	O70.22	Third degree perineal laceration during delivery, IIIb
Pregnancy	O70.23	Third degree perineal laceration during delivery, IIIc
Pregnancy	O70.3	Fourth degree perineal laceration during delivery
Pregnancy	O70.4	Anal sphincter tear complicating delivery, not associated with third degree laceration
Pregnancy	O70.9	Perineal laceration during delivery, unspecified
Pregnancy	O71	Other obstetric trauma
Pregnancy	O71.3	Obstetric laceration of cervix
Pregnancy	O71.4	Obstetric high vaginal laceration alone
Pregnancy	O71.5	Other obstetric injury to pelvic organs
Pregnancy	O71.6	Obstetric damage to pelvic joints and ligaments
Pregnancy	O71.7	Obstetric hematoma of pelvis
Pregnancy	O71.8	Other specified obstetric trauma
Pregnancy	O71.81	Laceration of uterus, not elsewhere classified
Pregnancy	O71.82	Other specified trauma to perineum and vulva
Pregnancy	O71.89	Other specified obstetric trauma
Pregnancy	O71.9	Obstetric trauma, unspecified
Pregnancy	O74	Complications of anesthesia during labor and delivery
Pregnancy	O74.0	Aspiration pneumonitis due to anesthesia during labor and delivery
Pregnancy	O74.1	Other pulmonary complications of anesthesia during labor and delivery
Pregnancy	O74.2	Cardiac complications of anesthesia during labor and delivery
Pregnancy	O74.3	Cnsl complications of anesthesia during labor and delivery
Pregnancy	O74.4	Toxic reaction to local anesthesia during labor and delivery
Pregnancy	O74.5	Spinal and epidural anesthesia-induced headache during labor and delivery
Pregnancy	O74.6	Other complications of spinal and epidural anesthesia during labor and delivery
Pregnancy	O74.7	Failed or difficult intubation for anesthesia during labor and delivery
Pregnancy	O74.8	Other complications of anesthesia during labor and delivery
Pregnancy	O74.9	Complication of anesthesia during labor and delivery, unspecified
Pregnancy	O75.82	Onset (spontaneous) of labor after 37 completed weeks of gestation but before 39 completed weeks gestation, with delivery by (planned) cesarean section
Pregnancy	O77.1	Fetal stress in labor or delivery due to drug administration
Pregnancy	O80	Encounter for full-term uncomplicated delivery
Pregnancy	O82	Encounter for cesarean delivery without indication
Pregnancy	O86.0	Infection of obstetric surgical wound
Pregnancy	O89	Complications of anesthesia during the puerperium
Pregnancy	O89.0	Pulmonary complications of anesthesia during the puerperium
Pregnancy	O89.01	Aspiration pneumonitis due to anesthesia during the puerperium
Pregnancy	O89.09	Other pulmonary complications of anesthesia during the puerperium
Pregnancy	O89.1	Cardiac complications of anesthesia during the puerperium
Pregnancy	O89.2	Cnsl complications of anesthesia during the puerperium
Pregnancy	O89.3	Toxic reaction to local anesthesia during the puerperium
Pregnancy	O89.4	Spinal and epidural anesthesia-induced headache during the puerperium
Pregnancy	O89.5	Other complications of spinal and epidural anesthesia during the puerperium
Pregnancy	O89.6	Failed or difficult intubation for anesthesia during the puerperium
Pregnancy	O89.8	Other complications of anesthesia during the puerperium
Pregnancy	O89.9	Complication of anesthesia during the puerperium, unspecified
Pregnancy	O90.0	Disruption of cesarean delivery wound
Pregnancy	O90.1	Disruption of perineal obstetric wound
Pregnancy	O90.2	Hematoma of obstetric wound
Pregnancy	O99.84	Bariatric surgery status complicating pregnancy, childbirth and the puerperium
Pregnancy	O99.840	Bariatric surgery status complicating pregnancy, unspecified trimester
Pregnancy	O99.841	Bariatric surgery status complicating pregnancy, first trimester
Pregnancy	O99.842	Bariatric surgery status complicating pregnancy, second trimester
Pregnancy	O99.843	Bariatric surgery status complicating pregnancy, third trimester
Pregnancy	O99.844	Bariatric surgery status complicating childbirth
Pregnancy	O99.845	Bariatric surgery status complicating the puerperium
Pregnancy	O9A.2	Injury, poisoning and certain other consequences of external causes complicating pregnancy, childbirth and the puerperium
Pregnancy	O9A.21	Injury, poisoning and certain other consequences of external causes complicating pregnancy
Pregnancy	O9A.211	Injury, poisoning and certain other consequences of external causes complicating pregnancy, first trimester
Pregnancy	O9A.212	Injury, poisoning and certain other consequences of external causes complicating pregnancy, second trimester
Pregnancy	O9A.213	Injury, poisoning and certain other consequences of external causes complicating pregnancy, third trimester
Pregnancy	O9A.219	Injury, poisoning and certain other consequences of external causes complicating pregnancy, unspecified trimester
Pregnancy	O9A.22	Injury, poisoning and certain other consequences of external causes complicating childbirth
Pregnancy	O9A.23	Injury, poisoning and certain other consequences of external causes complicating the puerperium
Pregnancy	O9A.3	Physical abuse complicating pregnancy, childbirth and the puerperium
Pregnancy	O9A.31	Physical abuse complicating pregnancy
Pregnancy	O9A.311	Physical abuse complicating pregnancy, first trimester
Pregnancy	O9A.312	Physical abuse complicating pregnancy, second trimester
Pregnancy	O9A.313	Physical abuse complicating pregnancy, third trimester
Pregnancy	O9A.319	Physical abuse complicating pregnancy, unspecified trimester
Pregnancy	O9A.32	Physical abuse complicating childbirth
Pregnancy	O9A.33	Physical abuse complicating the puerperium
Pregnancy	O9A.4	Sexual abuse complicating pregnancy, childbirth and the puerperium
Pregnancy	O9A.41	Sexual abuse complicating pregnancy
Pregnancy	O9A.411	Sexual abuse complicating pregnancy, first trimester
Pregnancy	O9A.412	Sexual abuse complicating pregnancy, second trimester
Pregnancy	O9A.413	Sexual abuse complicating pregnancy, third trimester
Pregnancy	O9A.419	Sexual abuse complicating pregnancy, unspecified trimester
Pregnancy	O9A.42	Sexual abuse complicating childbirth
Pregnancy	O9A.43	Sexual abuse complicating the puerperium
Pregnancy	O9A.5	Psychological abuse complicating pregnancy, childbirth and the puerperium
Pregnancy	O9A.51	Psychological abuse complicating pregnancy
Pregnancy	O9A.511	Psychological abuse complicating pregnancy, first trimester
Pregnancy	O9A.512	Psychological abuse complicating pregnancy, second trimester
Pregnancy	O9A.513	Psychological abuse complicating pregnancy, third trimester
Pregnancy	O9A.519	Psychological abuse complicating pregnancy, unspecified trimester
Pregnancy	O9A.52	Psychological abuse complicating childbirth
Pregnancy	O9A.53	Psychological abuse complicating the puerperium
Perinatal	P08	Disorders of newborn related to long gestation and high birth weight
Perinatal	P84	Other problems with newborn
Perinatal	P93	Reactions and intoxications due to drugs administered to newborn
Perinatal	P93.0	Grey syndrome from chloramphenicol administration in newborn
Perinatal	P93.8	Other reactions and intoxications due to drugs administered to newborn
Perinatal	P95	Stillbirth
Symptoms	R50.82	Postprocedural fever
Symptoms	R50.83	Postvaccination fever
Symptoms	R50.84	Febrile nonhemolytic transfusion reaction
Injury	S00	Superficial injury of head
Injury	S00.0	Superficial injury of scalp
Injury	S00.00	Unspecified superficial injury of scalp
Injury	S00.00XA	Unspecified superficial injury of scalp, initial encounter
Injury	S00.00XD	Unspecified superficial injury of scalp, subsequent encounter
Injury	S00.00XS	Unspecified superficial injury of scalp, sequela
Injury	S00.01	Abrasion of scalp
Injury	S00.01XA	Abrasion of scalp, initial encounter
Injury	S00.01XD	Abrasion of scalp, subsequent encounter
Injury	S00.01XS	Abrasion of scalp, sequela
Injury	S00.02	Blister (nonthermal) of scalp
Injury	S00.02XA	Blister (nonthermal) of scalp, initial encounter
Injury	S00.02XD	Blister (nonthermal) of scalp, subsequent encounter
Injury	S00.02XS	Blister (nonthermal) of scalp, sequela
Injury	S00.03	Contusion of scalp
Injury	S00.03XA	Contusion of scalp, initial encounter
Injury	S00.03XD	Contusion of scalp, subsequent encounter
Injury	S00.03XS	Contusion of scalp, sequela
Injury	S00.04	External constriction of part of scalp
Injury	S00.04XA	External constriction of part of scalp, initial encounter
Injury	S00.04XD	External constriction of part of scalp, subsequent encounter
Injury	S00.04XS	External constriction of part of scalp, sequela
Injury	S00.05	Superficial foreign body of scalp
Injury	S00.05XA	Superficial foreign body of scalp, initial encounter
Injury	S00.05XD	Superficial foreign body of scalp, subsequent encounter
Injury	S00.05XS	Superficial foreign body of scalp, sequela
Injury	S00.06	Insect bite (nonvenomous) of scalp
Injury	S00.06XA	Insect bite (nonvenomous) of scalp, initial encounter
Injury	S00.06XD	Insect bite (nonvenomous) of scalp, subsequent encounter
Injury	S00.06XS	Insect bite (nonvenomous) of scalp, sequela
Injury	S00.07	Other superficial bite of scalp
Injury	S00.07XA	Other superficial bite of scalp, initial encounter
Injury	S00.07XD	Other superficial bite of scalp, subsequent encounter
Injury	S00.07XS	Other superficial bite of scalp, sequela
Injury	S00.1	Contusion of eyelid and periocular area
Injury	S00.10	Contusion of unspecified eyelid and periocular area
Injury	S00.10XA	Contusion of unspecified eyelid and periocular area, initial encounter
Injury	S00.10XD	Contusion of unspecified eyelid and periocular area, subsequent encounter
Injury	S00.10XS	Contusion of unspecified eyelid and periocular area, sequela
Injury	S00.11	Contusion of right eyelid and periocular area
Injury	S00.11XA	Contusion of right eyelid and periocular area, initial encounter
Injury	S00.11XD	Contusion of right eyelid and periocular area, subsequent encounter
Injury	S00.11XS	Contusion of right eyelid and periocular area, sequela
Injury	S00.12	Contusion of left eyelid and periocular area
Injury	S00.12XA	Contusion of left eyelid and periocular area, initial encounter
Injury	S00.12XD	Contusion of left eyelid and periocular area, subsequent encounter
Injury	S00.12XS	Contusion of left eyelid and periocular area, sequela
Injury	S00.2	Other and unspecified superficial injuries of eyelid and periocular area
Injury	S00.20	Unspecified superficial injury of eyelid and periocular area
Injury	S00.201	Unspecified superficial injury of right eyelid and periocular area
Injury	S00.201A	Unspecified superficial injury of right eyelid and periocular area, initial encounter
Injury	S00.201D	Unspecified superficial injury of right eyelid and periocular area, subsequent encounter
Injury	S00.201S	Unspecified superficial injury of right eyelid and periocular area, sequela
Injury	S00.202	Unspecified superficial injury of left eyelid and periocular area
Injury	S00.202A	Unspecified superficial injury of left eyelid and periocular area, initial encounter
Injury	S00.202D	Unspecified superficial injury of left eyelid and periocular area, subsequent encounter
Injury	S00.202S	Unspecified superficial injury of left eyelid and periocular area, sequela
Injury	S00.209	Unspecified superficial injury of unspecified eyelid and periocular area
Injury	S00.209A	Unspecified superficial injury of unspecified eyelid and periocular area, initial encounter
Injury	S00.209D	Unspecified superficial injury of unspecified eyelid and periocular area, subsequent encounter
Injury	S00.209S	Unspecified superficial injury of unspecified eyelid and periocular area, sequela
Injury	S00.21	Abrasion of eyelid and periocular area
Injury	S00.211	Abrasion of right eyelid and periocular area
Injury	S00.211A	Abrasion of right eyelid and periocular area, initial encounter
Injury	S00.211D	Abrasion of right eyelid and periocular area, subsequent encounter
Injury	S00.211S	Abrasion of right eyelid and periocular area, sequela
Injury	S00.212	Abrasion of left eyelid and periocular area
Injury	S00.212A	Abrasion of left eyelid and periocular area, initial encounter
Injury	S00.212D	Abrasion of left eyelid and periocular area, subsequent encounter
Injury	S00.212S	Abrasion of left eyelid and periocular area, sequela
Injury	S00.219	Abrasion of unspecified eyelid and periocular area
Injury	S00.219A	Abrasion of unspecified eyelid and periocular area, initial encounter
Injury	S00.219D	Abrasion of unspecified eyelid and periocular area, subsequent encounter
Injury	S00.219S	Abrasion of unspecified eyelid and periocular area, sequela
Injury	S00.22	Blister (nonthermal) of eyelid and periocular area
Injury	S00.221	Blister (nonthermal) of right eyelid and periocular area
Injury	S00.221A	Blister of right eyelid and periocular area, init
Injury	S00.221D	Blister of right eyelid and periocular area, subs
Injury	S00.221S	Blister of right eyelid and periocular area, sequela
Injury	S00.222	Blister (nonthermal) of left eyelid and periocular area
Injury	S00.222A	Blister (nonthermal) of left eyelid and periocular area, initial encounter
Injury	S00.222D	Blister of left eyelid and periocular area, subs
Injury	S00.222S	Blister of left eyelid and periocular area, sequela
Injury	S00.229	Blister (nonthermal) of unspecified eyelid and periocular area
Injury	S00.229A	Blister (nonthermal) of unspecified eyelid and periocular area, initial encounter
Injury	S00.229D	Blister of unsp eyelid and periocular area, subs
Injury	S00.229S	Blister (nonthermal) of unspecified eyelid and periocular area, sequela
Injury	S00.24	External constriction of eyelid and periocular area
Injury	S00.241	External constriction of right eyelid and periocular area
Injury	S00.241A	External constriction of right eyelid and periocular area, initial encounter
Injury	S00.241D	External constriction of right eyelid and periocular area, subsequent encounter
Injury	S00.241S	Extrn constrict of right eyelid and perioculr area, sequela
Injury	S00.242	External constriction of left eyelid and periocular area
Injury	S00.242A	External constriction of left eyelid and periocular area, initial encounter
Injury	S00.242D	External constriction of left eyelid and periocular area, subsequent encounter
Injury	S00.242S	Extrn constrict of left eyelid and perioculr area, sequela
Injury	S00.249	External constriction of unspecified eyelid and periocular area
Injury	S00.249A	External constriction of unspecified eyelid and periocular area, initial encounter
Injury	S00.249D	External constriction of unspecified eyelid and periocular area, subsequent encounter
Injury	S00.249S	Extrn constrict of unsp eyelid and perioculr area, sequela
Injury	S00.25	Superficial foreign body of eyelid and periocular area
Injury	S00.251	Superficial foreign body of right eyelid and periocular area
Injury	S00.251A	Superficial foreign body of right eyelid and periocular area, initial encounter
Injury	S00.251D	Superficial foreign body of right eyelid and periocular area, subsequent encounter
Injury	S00.251S	Superficial foreign body of right eyelid and periocular area, sequela
Injury	S00.252	Superficial foreign body of left eyelid and periocular area
Injury	S00.252A	Superficial foreign body of left eyelid and periocular area, initial encounter
Injury	S00.252D	Superficial foreign body of left eyelid and periocular area, subsequent encounter
Injury	S00.252S	Superficial foreign body of left eyelid and periocular area, sequela
Injury	S00.259	Superficial foreign body of unspecified eyelid and periocular area
Injury	S00.259A	Superficial foreign body of unspecified eyelid and periocular area, initial encounter
Injury	S00.259D	Superficial foreign body of unspecified eyelid and periocular area, subsequent encounter
Injury	S00.259S	Superficial foreign body of unspecified eyelid and periocular area, sequela
Injury	S00.26	Insect bite (nonvenomous) of eyelid and periocular area
Injury	S00.261	Insect bite (nonvenomous) of right eyelid and periocular area
Injury	S00.261A	Insect bite (nonvenomous) of right eyelid and periocular area, initial encounter
Injury	S00.261D	Insect bite of right eyelid and periocular area, subs
Injury	S00.261S	Insect bite of right eyelid and periocular area, sequela
Injury	S00.262	Insect bite (nonvenomous) of left eyelid and periocular area
Injury	S00.262A	Insect bite (nonvenomous) of left eyelid and periocular area, initial encounter
Injury	S00.262D	Insect bite (nonvenomous) of left eyelid and periocular area, subsequent encounter
Injury	S00.262S	Insect bite of left eyelid and periocular area, sequela
Injury	S00.269	Insect bite (nonvenomous) of unspecified eyelid and periocular area
Injury	S00.269A	Insect bite (nonvenomous) of unspecified eyelid and periocular area, initial encounter
Injury	S00.269D	Insect bite of unsp eyelid and periocular area, subs
Injury	S00.269S	Insect bite of unsp eyelid and periocular area, sequela
Injury	S00.27	Other superficial bite of eyelid and periocular area
Injury	S00.271	Other superficial bite of right eyelid and periocular area
Injury	S00.271A	Other superficial bite of right eyelid and periocular area, initial encounter
Injury	S00.271D	Other superficial bite of right eyelid and periocular area, subsequent encounter
Injury	S00.271S	Other superficial bite of right eyelid and periocular area, sequela
Injury	S00.272	Other superficial bite of left eyelid and periocular area
Injury	S00.272A	Other superficial bite of left eyelid and periocular area, initial encounter
Injury	S00.272D	Other superficial bite of left eyelid and periocular area, subsequent encounter
Injury	S00.272S	Other superficial bite of left eyelid and periocular area, sequela
Injury	S00.279	Other superficial bite of unspecified eyelid and periocular area
Injury	S00.279A	Other superficial bite of unspecified eyelid and periocular area, initial encounter
Injury	S00.279D	Other superficial bite of unspecified eyelid and periocular area, subsequent encounter
Injury	S00.279S	Other superficial bite of unspecified eyelid and periocular area, sequela
Injury	S00.3	Superficial injury of nose
Injury	S00.30	Unspecified superficial injury of nose
Injury	S00.30XA	Unspecified superficial injury of nose, initial encounter
Injury	S00.30XD	Unspecified superficial injury of nose, subsequent encounter
Injury	S00.30XS	Unspecified superficial injury of nose, sequela
Injury	S00.31	Abrasion of nose
Injury	S00.31XA	Abrasion of nose, initial encounter
Injury	S00.31XD	Abrasion of nose, subsequent encounter
Injury	S00.31XS	Abrasion of nose, sequela
Injury	S00.32	Blister (nonthermal) of nose
Injury	S00.32XA	Blister (nonthermal) of nose, initial encounter
Injury	S00.32XD	Blister (nonthermal) of nose, subsequent encounter
Injury	S00.32XS	Blister (nonthermal) of nose, sequela
Injury	S00.33	Contusion of nose
Injury	S00.33XA	Contusion of nose, initial encounter
Injury	S00.33XD	Contusion of nose, subsequent encounter
Injury	S00.33XS	Contusion of nose, sequela
Injury	S00.34	External constriction of nose
Injury	S00.34XA	External constriction of nose, initial encounter
Injury	S00.34XD	External constriction of nose, subsequent encounter
Injury	S00.34XS	External constriction of nose, sequela
Injury	S00.35	Superficial foreign body of nose
Injury	S00.35XA	Superficial foreign body of nose, initial encounter
Injury	S00.35XD	Superficial foreign body of nose, subsequent encounter
Injury	S00.35XS	Superficial foreign body of nose, sequela
Injury	S00.36	Insect bite (nonvenomous) of nose
Injury	S00.36XA	Insect bite (nonvenomous) of nose, initial encounter
Injury	S00.36XD	Insect bite (nonvenomous) of nose, subsequent encounter
Injury	S00.36XS	Insect bite (nonvenomous) of nose, sequela
Injury	S00.37	Other superficial bite of nose
Injury	S00.37XA	Other superficial bite of nose, initial encounter
Injury	S00.37XD	Other superficial bite of nose, subsequent encounter
Injury	S00.37XS	Other superficial bite of nose, sequela
Injury	S00.4	Superficial injury of ear
Injury	S00.40	Unspecified superficial injury of ear
Injury	S00.401	Unspecified superficial injury of right ear
Injury	S00.401A	Unspecified superficial injury of right ear, initial encounter
Injury	S00.401D	Unspecified superficial injury of right ear, subsequent encounter
Injury	S00.401S	Unspecified superficial injury of right ear, sequela
Injury	S00.402	Unspecified superficial injury of left ear
Injury	S00.402A	Unspecified superficial injury of left ear, initial encounter
Injury	S00.402D	Unspecified superficial injury of left ear, subsequent encounter
Injury	S00.402S	Unspecified superficial injury of left ear, sequela
Injury	S00.409	Unspecified superficial injury of unspecified ear
Injury	S00.409A	Unspecified superficial injury of unspecified ear, initial encounter
Injury	S00.409D	Unspecified superficial injury of unspecified ear, subsequent encounter
Injury	S00.409S	Unspecified superficial injury of unspecified ear, sequela
Injury	S00.41	Abrasion of ear
Injury	S00.411	Abrasion of right ear
Injury	S00.411A	Abrasion of right ear, initial encounter
Injury	S00.411D	Abrasion of right ear, subsequent encounter
Injury	S00.411S	Abrasion of right ear, sequela
Injury	S00.412	Abrasion of left ear
Injury	S00.412A	Abrasion of left ear, initial encounter
Injury	S00.412D	Abrasion of left ear, subsequent encounter
Injury	S00.412S	Abrasion of left ear, sequela
Injury	S00.419	Abrasion of unspecified ear
Injury	S00.419A	Abrasion of unspecified ear, initial encounter
Injury	S00.419D	Abrasion of unspecified ear, subsequent encounter
Injury	S00.419S	Abrasion of unspecified ear, sequela
Injury	S00.42	Blister (nonthermal) of ear
Injury	S00.421	Blister (nonthermal) of right ear
Injury	S00.421A	Blister (nonthermal) of right ear, initial encounter
Injury	S00.421D	Blister (nonthermal) of right ear, subsequent encounter
Injury	S00.421S	Blister (nonthermal) of right ear, sequela
Injury	S00.422	Blister (nonthermal) of left ear
Injury	S00.422A	Blister (nonthermal) of left ear, initial encounter
Injury	S00.422D	Blister (nonthermal) of left ear, subsequent encounter
Injury	S00.422S	Blister (nonthermal) of left ear, sequela
Injury	S00.429	Blister (nonthermal) of unspecified ear
Injury	S00.429A	Blister (nonthermal) of unspecified ear, initial encounter
Injury	S00.429D	Blister (nonthermal) of unspecified ear, subsequent encounter
Injury	S00.429S	Blister (nonthermal) of unspecified ear, sequela
Injury	S00.43	Contusion of ear
Injury	S00.431	Contusion of right ear
Injury	S00.431A	Contusion of right ear, initial encounter
Injury	S00.431D	Contusion of right ear, subsequent encounter
Injury	S00.431S	Contusion of right ear, sequela
Injury	S00.432	Contusion of left ear
Injury	S00.432A	Contusion of left ear, initial encounter
Injury	S00.432D	Contusion of left ear, subsequent encounter
Injury	S00.432S	Contusion of left ear, sequela
Injury	S00.439	Contusion of unspecified ear
Injury	S00.439A	Contusion of unspecified ear, initial encounter
Injury	S00.439D	Contusion of unspecified ear, subsequent encounter
Injury	S00.439S	Contusion of unspecified ear, sequela
Injury	S00.44	External constriction of ear
Injury	S00.441	External constriction of right ear
Injury	S00.441A	External constriction of right ear, initial encounter
Injury	S00.441D	External constriction of right ear, subsequent encounter
Injury	S00.441S	External constriction of right ear, sequela
Injury	S00.442	External constriction of left ear
Injury	S00.442A	External constriction of left ear, initial encounter
Injury	S00.442D	External constriction of left ear, subsequent encounter
Injury	S00.442S	External constriction of left ear, sequela
Injury	S00.449	External constriction of unspecified ear
Injury	S00.449A	External constriction of unspecified ear, initial encounter
Injury	S00.449D	External constriction of unspecified ear, subsequent encounter
Injury	S00.449S	External constriction of unspecified ear, sequela
Injury	S00.45	Superficial foreign body of ear
Injury	S00.451	Superficial foreign body of right ear
Injury	S00.451A	Superficial foreign body of right ear, initial encounter
Injury	S00.451D	Superficial foreign body of right ear, subsequent encounter
Injury	S00.451S	Superficial foreign body of right ear, sequela
Injury	S00.452	Superficial foreign body of left ear
Injury	S00.452A	Superficial foreign body of left ear, initial encounter
Injury	S00.452D	Superficial foreign body of left ear, subsequent encounter
Injury	S00.452S	Superficial foreign body of left ear, sequela
Injury	S00.459	Superficial foreign body of unspecified ear
Injury	S00.459A	Superficial foreign body of unspecified ear, initial encounter
Injury	S00.459D	Superficial foreign body of unspecified ear, subsequent encounter
Injury	S00.459S	Superficial foreign body of unspecified ear, sequela
Injury	S00.46	Insect bite (nonvenomous) of ear
Injury	S00.461	Insect bite (nonvenomous) of right ear
Injury	S00.461A	Insect bite (nonvenomous) of right ear, initial encounter
Injury	S00.461D	Insect bite (nonvenomous) of right ear, subsequent encounter
Injury	S00.461S	Insect bite (nonvenomous) of right ear, sequela
Injury	S00.462	Insect bite (nonvenomous) of left ear
Injury	S00.462A	Insect bite (nonvenomous) of left ear, initial encounter
Injury	S00.462D	Insect bite (nonvenomous) of left ear, subsequent encounter
Injury	S00.462S	Insect bite (nonvenomous) of left ear, sequela
Injury	S00.469	Insect bite (nonvenomous) of unspecified ear
Injury	S00.469A	Insect bite (nonvenomous) of unspecified ear, initial encounter
Injury	S00.469D	Insect bite (nonvenomous) of unspecified ear, subsequent encounter
Injury	S00.469S	Insect bite (nonvenomous) of unspecified ear, sequela
Injury	S00.47	Other superficial bite of ear
Injury	S00.471	Other superficial bite of right ear
Injury	S00.471A	Other superficial bite of right ear, initial encounter
Injury	S00.471D	Other superficial bite of right ear, subsequent encounter
Injury	S00.471S	Other superficial bite of right ear, sequela
Injury	S00.472	Other superficial bite of left ear
Injury	S00.472A	Other superficial bite of left ear, initial encounter
Injury	S00.472D	Other superficial bite of left ear, subsequent encounter
Injury	S00.472S	Other superficial bite of left ear, sequela
Injury	S00.479	Other superficial bite of unspecified ear
Injury	S00.479A	Other superficial bite of unspecified ear, initial encounter
Injury	S00.479D	Other superficial bite of unspecified ear, subsequent encounter
Injury	S00.479S	Other superficial bite of unspecified ear, sequela
Injury	S00.5	Superficial injury of lip and oral cavity
Injury	S00.50	Unspecified superficial injury of lip and oral cavity
Injury	S00.501	Unspecified superficial injury of lip
Injury	S00.501A	Unspecified superficial injury of lip, initial encounter
Injury	S00.501D	Unspecified superficial injury of lip, subsequent encounter
Injury	S00.501S	Unspecified superficial injury of lip, sequela
Injury	S00.502	Unspecified superficial injury of oral cavity
Injury	S00.502A	Unspecified superficial injury of oral cavity, initial encounter
Injury	S00.502D	Unspecified superficial injury of oral cavity, subsequent encounter
Injury	S00.502S	Unspecified superficial injury of oral cavity, sequela
Injury	S00.51	Abrasion of lip and oral cavity
Injury	S00.511	Abrasion of lip
Injury	S00.511A	Abrasion of lip, initial encounter
Injury	S00.511D	Abrasion of lip, subsequent encounter
Injury	S00.511S	Abrasion of lip, sequela
Injury	S00.512	Abrasion of oral cavity
Injury	S00.512A	Abrasion of oral cavity, initial encounter
Injury	S00.512D	Abrasion of oral cavity, subsequent encounter
Injury	S00.512S	Abrasion of oral cavity, sequela
Injury	S00.52	Blister (nonthermal) of lip and oral cavity
Injury	S00.521	Blister (nonthermal) of lip
Injury	S00.521A	Blister (nonthermal) of lip, initial encounter
Injury	S00.521D	Blister (nonthermal) of lip, subsequent encounter
Injury	S00.521S	Blister (nonthermal) of lip, sequela
Injury	S00.522	Blister (nonthermal) of oral cavity
Injury	S00.522A	Blister (nonthermal) of oral cavity, initial encounter
Injury	S00.522D	Blister (nonthermal) of oral cavity, subsequent encounter
Injury	S00.522S	Blister (nonthermal) of oral cavity, sequela
Injury	S00.53	Contusion of lip and oral cavity
Injury	S00.531	Contusion of lip
Injury	S00.531A	Contusion of lip, initial encounter
Injury	S00.531D	Contusion of lip, subsequent encounter
Injury	S00.531S	Contusion of lip, sequela
Injury	S00.532	Contusion of oral cavity
Injury	S00.532A	Contusion of oral cavity, initial encounter
Injury	S00.532D	Contusion of oral cavity, subsequent encounter
Injury	S00.532S	Contusion of oral cavity, sequela
Injury	S00.54	External constriction of lip and oral cavity
Injury	S00.541	External constriction of lip
Injury	S00.541A	External constriction of lip, initial encounter
Injury	S00.541D	External constriction of lip, subsequent encounter
Injury	S00.541S	External constriction of lip, sequela
Injury	S00.542	External constriction of oral cavity
Injury	S00.542A	External constriction of oral cavity, initial encounter
Injury	S00.542D	External constriction of oral cavity, subsequent encounter
Injury	S00.542S	External constriction of oral cavity, sequela
Injury	S00.55	Superficial foreign body of lip and oral cavity
Injury	S00.551	Superficial foreign body of lip
Injury	S00.551A	Superficial foreign body of lip, initial encounter
Injury	S00.551D	Superficial foreign body of lip, subsequent encounter
Injury	S00.551S	Superficial foreign body of lip, sequela
Injury	S00.552	Superficial foreign body of oral cavity
Injury	S00.552A	Superficial foreign body of oral cavity, initial encounter
Injury	S00.552D	Superficial foreign body of oral cavity, subsequent encounter
Injury	S00.552S	Superficial foreign body of oral cavity, sequela
Injury	S00.56	Insect bite (nonvenomous) of lip and oral cavity
Injury	S00.561	Insect bite (nonvenomous) of lip
Injury	S00.561A	Insect bite (nonvenomous) of lip, initial encounter
Injury	S00.561D	Insect bite (nonvenomous) of lip, subsequent encounter
Injury	S00.561S	Insect bite (nonvenomous) of lip, sequela
Injury	S00.562	Insect bite (nonvenomous) of oral cavity
Injury	S00.562A	Insect bite (nonvenomous) of oral cavity, initial encounter
Injury	S00.562D	Insect bite (nonvenomous) of oral cavity, subsequent encounter
Injury	S00.562S	Insect bite (nonvenomous) of oral cavity, sequela
Injury	S00.57	Other superficial bite of lip and oral cavity
Injury	S00.571	Other superficial bite of lip
Injury	S00.571A	Other superficial bite of lip, initial encounter
Injury	S00.571D	Other superficial bite of lip, subsequent encounter
Injury	S00.571S	Other superficial bite of lip, sequela
Injury	S00.572	Other superficial bite of oral cavity
Injury	S00.572A	Other superficial bite of oral cavity, initial encounter
Injury	S00.572D	Other superficial bite of oral cavity, subsequent encounter
Injury	S00.572S	Other superficial bite of oral cavity, sequela
Injury	S00.8	Superficial injury of other parts of head
Injury	S00.80	Unspecified superficial injury of other part of head
Injury	S00.80XA	Unspecified superficial injury of other part of head, initial encounter
Injury	S00.80XD	Unspecified superficial injury of other part of head, subsequent encounter
Injury	S00.80XS	Unspecified superficial injury of other part of head, sequela
Injury	S00.81	Abrasion of other part of head
Injury	S00.81XA	Abrasion of other part of head, initial encounter
Injury	S00.81XD	Abrasion of other part of head, subsequent encounter
Injury	S00.81XS	Abrasion of other part of head, sequela
Injury	S00.82	Blister (nonthermal) of other part of head
Injury	S00.82XA	Blister (nonthermal) of other part of head, initial encounter
Injury	S00.82XD	Blister (nonthermal) of other part of head, subsequent encounter
Injury	S00.82XS	Blister (nonthermal) of other part of head, sequela
Injury	S00.83	Contusion of other part of head
Injury	S00.83XA	Contusion of other part of head, initial encounter
Injury	S00.83XD	Contusion of other part of head, subsequent encounter
Injury	S00.83XS	Contusion of other part of head, sequela
Injury	S00.84	External constriction of other part of head
Injury	S00.84XA	External constriction of other part of head, initial encounter
Injury	S00.84XD	External constriction of other part of head, subsequent encounter
Injury	S00.84XS	External constriction of other part of head, sequela
Injury	S00.85	Superficial foreign body of other part of head
Injury	S00.85XA	Superficial foreign body of other part of head, initial encounter
Injury	S00.85XD	Superficial foreign body of other part of head, subsequent encounter
Injury	S00.85XS	Superficial foreign body of other part of head, sequela
Injury	S00.86	Insect bite (nonvenomous) of other part of head
Injury	S00.86XA	Insect bite (nonvenomous) of other part of head, initial encounter
Injury	S00.86XD	Insect bite (nonvenomous) of other part of head, subsequent encounter
Injury	S00.86XS	Insect bite (nonvenomous) of other part of head, sequela
Injury	S00.87	Other superficial bite of other part of head
Injury	S00.87XA	Other superficial bite of other part of head, initial encounter
Injury	S00.87XD	Other superficial bite of other part of head, subsequent encounter
Injury	S00.87XS	Other superficial bite of other part of head, sequela
Injury	S00.9	Superficial injury of unspecified part of head
Injury	S00.90	Unspecified superficial injury of unspecified part of head
Injury	S00.90XA	Unspecified superficial injury of unspecified part of head, initial encounter
Injury	S00.90XD	Unspecified superficial injury of unspecified part of head, subsequent encounter
Injury	S00.90XS	Unspecified superficial injury of unspecified part of head, sequela
Injury	S00.91	Abrasion of unspecified part of head
Injury	S00.91XA	Abrasion of unspecified part of head, initial encounter
Injury	S00.91XD	Abrasion of unspecified part of head, subsequent encounter
Injury	S00.91XS	Abrasion of unspecified part of head, sequela
Injury	S00.92	Blister (nonthermal) of unspecified part of head
Injury	S00.92XA	Blister (nonthermal) of unspecified part of head, initial encounter
Injury	S00.92XD	Blister (nonthermal) of unspecified part of head, subsequent encounter
Injury	S00.92XS	Blister (nonthermal) of unspecified part of head, sequela
Injury	S00.93	Contusion of unspecified part of head
Injury	S00.93XA	Contusion of unspecified part of head, initial encounter
Injury	S00.93XD	Contusion of unspecified part of head, subsequent encounter
Injury	S00.93XS	Contusion of unspecified part of head, sequela
Injury	S00.94	External constriction of unspecified part of head
Injury	S00.94XA	External constriction of unspecified part of head, initial encounter
Injury	S00.94XD	External constriction of unspecified part of head, subsequent encounter
Injury	S00.94XS	External constriction of unspecified part of head, sequela
Injury	S00.95	Superficial foreign body of unspecified part of head
Injury	S00.95XA	Superficial foreign body of unspecified part of head, initial encounter
Injury	S00.95XD	Superficial foreign body of unspecified part of head, subsequent encounter
Injury	S00.95XS	Superficial foreign body of unspecified part of head, sequela
Injury	S00.96	Insect bite (nonvenomous) of unspecified part of head
Injury	S00.96XA	Insect bite (nonvenomous) of unspecified part of head, initial encounter
Injury	S00.96XD	Insect bite (nonvenomous) of unspecified part of head, subsequent encounter
Injury	S00.96XS	Insect bite (nonvenomous) of unspecified part of head, sequela
Injury	S00.97	Other superficial bite of unspecified part of head
Injury	S00.97XA	Other superficial bite of unspecified part of head, initial encounter
Injury	S00.97XD	Other superficial bite of unspecified part of head, subsequent encounter
Injury	S00.97XS	Other superficial bite of unspecified part of head, sequela
Injury	S01	Open wound of head
Injury	S01.0	Open wound of scalp
Injury	S01.00	Unspecified open wound of scalp
Injury	S01.00XA	Unspecified open wound of scalp, initial encounter
Injury	S01.00XD	Unspecified open wound of scalp, subsequent encounter
Injury	S01.00XS	Unspecified open wound of scalp, sequela
Injury	S01.01	Laceration without foreign body of scalp
Injury	S01.01XA	Laceration without foreign body of scalp, initial encounter
Injury	S01.01XD	Laceration without foreign body of scalp, subsequent encounter
Injury	S01.01XS	Laceration without foreign body of scalp, sequela
Injury	S01.02	Laceration with foreign body of scalp
Injury	S01.02XA	Laceration with foreign body of scalp, initial encounter
Injury	S01.02XD	Laceration with foreign body of scalp, subsequent encounter
Injury	S01.02XS	Laceration with foreign body of scalp, sequela
Injury	S01.03	Puncture wound without foreign body of scalp
Injury	S01.03XA	Puncture wound without foreign body of scalp, initial encounter
Injury	S01.03XD	Puncture wound without foreign body of scalp, subsequent encounter
Injury	S01.03XS	Puncture wound without foreign body of scalp, sequela
Injury	S01.04	Puncture wound with foreign body of scalp
Injury	S01.04XA	Puncture wound with foreign body of scalp, initial encounter
Injury	S01.04XD	Puncture wound with foreign body of scalp, subsequent encounter
Injury	S01.04XS	Puncture wound with foreign body of scalp, sequela
Injury	S01.05	Open bite of scalp
Injury	S01.05XA	Open bite of scalp, initial encounter
Injury	S01.05XD	Open bite of scalp, subsequent encounter
Injury	S01.05XS	Open bite of scalp, sequela
Injury	S01.1	Open wound of eyelid and periocular area
Injury	S01.10	Unspecified open wound of eyelid and periocular area
Injury	S01.101	Unspecified open wound of right eyelid and periocular area
Injury	S01.101A	Unspecified open wound of right eyelid and periocular area, initial encounter
Injury	S01.101D	Unspecified open wound of right eyelid and periocular area, subsequent encounter
Injury	S01.101S	Unspecified open wound of right eyelid and periocular area, sequela
Injury	S01.102	Unspecified open wound of left eyelid and periocular area
Injury	S01.102A	Unspecified open wound of left eyelid and periocular area, initial encounter
Injury	S01.102D	Unspecified open wound of left eyelid and periocular area, subsequent encounter
Injury	S01.102S	Unspecified open wound of left eyelid and periocular area, sequela
Injury	S01.109	Unspecified open wound of unspecified eyelid and periocular area
Injury	S01.109A	Unspecified open wound of unspecified eyelid and periocular area, initial encounter
Injury	S01.109D	Unspecified open wound of unspecified eyelid and periocular area, subsequent encounter
Injury	S01.109S	Unspecified open wound of unspecified eyelid and periocular area, sequela
Injury	S01.11	Laceration without foreign body of eyelid and periocular area
Injury	S01.111	Laceration without foreign body of right eyelid and periocular area
Injury	S01.111A	Laceration without foreign body of right eyelid and periocular area, initial encounter
Injury	S01.111D	Laceration without foreign body of right eyelid and periocular area, subsequent encounter
Injury	S01.111S	Laceration without foreign body of right eyelid and periocular area, sequela
Injury	S01.112	Laceration without foreign body of left eyelid and periocular area
Injury	S01.112A	Laceration without foreign body of left eyelid and periocular area, initial encounter
Injury	S01.112D	Laceration without foreign body of left eyelid and periocular area, subsequent encounter
Injury	S01.112S	Laceration without foreign body of left eyelid and periocular area, sequela
Injury	S01.119	Laceration without foreign body of unspecified eyelid and periocular area
Injury	S01.119A	Laceration without foreign body of unspecified eyelid and periocular area, initial encounter
Injury	S01.119D	Laceration without foreign body of unspecified eyelid and periocular area, subsequent encounter
Injury	S01.119S	Laceration without foreign body of unspecified eyelid and periocular area, sequela
Injury	S01.12	Laceration with foreign body of eyelid and periocular area
Injury	S01.121	Laceration with foreign body of right eyelid and periocular area
Injury	S01.121A	Laceration with foreign body of right eyelid and periocular area, initial encounter
Injury	S01.121D	Laceration with foreign body of right eyelid and periocular area, subsequent encounter
Injury	S01.121S	Laceration with foreign body of right eyelid and periocular area, sequela
Injury	S01.122	Laceration with foreign body of left eyelid and periocular area
Injury	S01.122A	Laceration with foreign body of left eyelid and periocular area, initial encounter
Injury	S01.122D	Laceration with foreign body of left eyelid and periocular area, subsequent encounter
Injury	S01.122S	Laceration with foreign body of left eyelid and periocular area, sequela
Injury	S01.129	Laceration with foreign body of unspecified eyelid and periocular area
Injury	S01.129A	Laceration with foreign body of unspecified eyelid and periocular area, initial encounter
Injury	S01.129D	Laceration with foreign body of unspecified eyelid and periocular area, subsequent encounter
Injury	S01.129S	Laceration with foreign body of unspecified eyelid and periocular area, sequela
Injury	S01.13	Puncture wound without foreign body of eyelid and periocular area
Injury	S01.131	Puncture wound without foreign body of right eyelid and periocular area
Injury	S01.131A	Puncture wound without foreign body of right eyelid and periocular area, initial encounter
Injury	S01.131D	Puncture wound without foreign body of right eyelid and periocular area, subsequent encounter
Injury	S01.131S	Puncture wound without foreign body of right eyelid and periocular area, sequela
Injury	S01.132	Puncture wound without foreign body of left eyelid and periocular area
Injury	S01.132A	Puncture wound without foreign body of left eyelid and periocular area, initial encounter
Injury	S01.132D	Puncture wound without foreign body of left eyelid and periocular area, subsequent encounter
Injury	S01.132S	Puncture wound without foreign body of left eyelid and periocular area, sequela
Injury	S01.139	Puncture wound without foreign body of unspecified eyelid and periocular area
Injury	S01.139A	Puncture wound without foreign body of unspecified eyelid and periocular area, initial encounter
Injury	S01.139D	Puncture wound without foreign body of unspecified eyelid and periocular area, subsequent encounter
Injury	S01.139S	Puncture wound without foreign body of unspecified eyelid and periocular area, sequela
Injury	S01.14	Puncture wound with foreign body of eyelid and periocular area
Injury	S01.141	Puncture wound with foreign body of right eyelid and periocular area
Injury	S01.141A	Puncture wound with foreign body of right eyelid and periocular area, initial encounter
Injury	S01.141D	Puncture wound with foreign body of right eyelid and periocular area, subsequent encounter
Injury	S01.141S	Puncture wound with foreign body of right eyelid and periocular area, sequela
Injury	S01.142	Puncture wound with foreign body of left eyelid and periocular area
Injury	S01.142A	Puncture wound with foreign body of left eyelid and periocular area, initial encounter
Injury	S01.142D	Puncture wound with foreign body of left eyelid and periocular area, subsequent encounter
Injury	S01.142S	Puncture wound with foreign body of left eyelid and periocular area, sequela
Injury	S01.149	Puncture wound with foreign body of unspecified eyelid and periocular area
Injury	S01.149A	Puncture wound with foreign body of unspecified eyelid and periocular area, initial encounter
Injury	S01.149D	Puncture wound with foreign body of unspecified eyelid and periocular area, subsequent encounter
Injury	S01.149S	Puncture wound with foreign body of unspecified eyelid and periocular area, sequela
Injury	S01.15	Open bite of eyelid and periocular area
Injury	S01.151	Open bite of right eyelid and periocular area
Injury	S01.151A	Open bite of right eyelid and periocular area, initial encounter
Injury	S01.151D	Open bite of right eyelid and periocular area, subsequent encounter
Injury	S01.151S	Open bite of right eyelid and periocular area, sequela
Injury	S01.152	Open bite of left eyelid and periocular area
Injury	S01.152A	Open bite of left eyelid and periocular area, initial encounter
Injury	S01.152D	Open bite of left eyelid and periocular area, subsequent encounter
Injury	S01.152S	Open bite of left eyelid and periocular area, sequela
Injury	S01.159	Open bite of unspecified eyelid and periocular area
Injury	S01.159A	Open bite of unspecified eyelid and periocular area, initial encounter
Injury	S01.159D	Open bite of unspecified eyelid and periocular area, subsequent encounter
Injury	S01.159S	Open bite of unspecified eyelid and periocular area, sequela
Injury	S01.2	Open wound of nose
Injury	S01.20	Unspecified open wound of nose
Injury	S01.20XA	Unspecified open wound of nose, initial encounter
Injury	S01.20XD	Unspecified open wound of nose, subsequent encounter
Injury	S01.20XS	Unspecified open wound of nose, sequela
Injury	S01.21	Laceration without foreign body of nose
Injury	S01.21XA	Laceration without foreign body of nose, initial encounter
Injury	S01.21XD	Laceration without foreign body of nose, subsequent encounter
Injury	S01.21XS	Laceration without foreign body of nose, sequela
Injury	S01.22	Laceration with foreign body of nose
Injury	S01.22XA	Laceration with foreign body of nose, initial encounter
Injury	S01.22XD	Laceration with foreign body of nose, subsequent encounter
Injury	S01.22XS	Laceration with foreign body of nose, sequela
Injury	S01.23	Puncture wound without foreign body of nose
Injury	S01.23XA	Puncture wound without foreign body of nose, initial encounter
Injury	S01.23XD	Puncture wound without foreign body of nose, subsequent encounter
Injury	S01.23XS	Puncture wound without foreign body of nose, sequela
Injury	S01.24	Puncture wound with foreign body of nose
Injury	S01.24XA	Puncture wound with foreign body of nose, initial encounter
Injury	S01.24XD	Puncture wound with foreign body of nose, subsequent encounter
Injury	S01.24XS	Puncture wound with foreign body of nose, sequela
Injury	S01.25	Open bite of nose
Injury	S01.25XA	Open bite of nose, initial encounter
Injury	S01.25XD	Open bite of nose, subsequent encounter
Injury	S01.25XS	Open bite of nose, sequela
Injury	S01.3	Open wound of ear
Injury	S01.30	Unspecified open wound of ear
Injury	S01.301	Unspecified open wound of right ear
Injury	S01.301A	Unspecified open wound of right ear, initial encounter
Injury	S01.301D	Unspecified open wound of right ear, subsequent encounter
Injury	S01.301S	Unspecified open wound of right ear, sequela
Injury	S01.302	Unspecified open wound of left ear
Injury	S01.302A	Unspecified open wound of left ear, initial encounter
Injury	S01.302D	Unspecified open wound of left ear, subsequent encounter
Injury	S01.302S	Unspecified open wound of left ear, sequela
Injury	S01.309	Unspecified open wound of unspecified ear
Injury	S01.309A	Unspecified open wound of unspecified ear, initial encounter
Injury	S01.309D	Unspecified open wound of unspecified ear, subsequent encounter
Injury	S01.309S	Unspecified open wound of unspecified ear, sequela
Injury	S01.31	Laceration without foreign body of ear
Injury	S01.311	Laceration without foreign body of right ear
Injury	S01.311A	Laceration without foreign body of right ear, initial encounter
Injury	S01.311D	Laceration without foreign body of right ear, subsequent encounter
Injury	S01.311S	Laceration without foreign body of right ear, sequela
Injury	S01.312	Laceration without foreign body of left ear
Injury	S01.312A	Laceration without foreign body of left ear, initial encounter
Injury	S01.312D	Laceration without foreign body of left ear, subsequent encounter
Injury	S01.312S	Laceration without foreign body of left ear, sequela
Injury	S01.319	Laceration without foreign body of unspecified ear
Injury	S01.319A	Laceration without foreign body of unspecified ear, initial encounter
Injury	S01.319D	Laceration without foreign body of unspecified ear, subsequent encounter
Injury	S01.319S	Laceration without foreign body of unspecified ear, sequela
Injury	S01.32	Laceration with foreign body of ear
Injury	S01.321	Laceration with foreign body of right ear
Injury	S01.321A	Laceration with foreign body of right ear, initial encounter
Injury	S01.321D	Laceration with foreign body of right ear, subsequent encounter
Injury	S01.321S	Laceration with foreign body of right ear, sequela
Injury	S01.322	Laceration with foreign body of left ear
Injury	S01.322A	Laceration with foreign body of left ear, initial encounter
Injury	S01.322D	Laceration with foreign body of left ear, subsequent encounter
Injury	S01.322S	Laceration with foreign body of left ear, sequela
Injury	S01.329	Laceration with foreign body of unspecified ear
Injury	S01.329A	Laceration with foreign body of unspecified ear, initial encounter
Injury	S01.329D	Laceration with foreign body of unspecified ear, subsequent encounter
Injury	S01.329S	Laceration with foreign body of unspecified ear, sequela
Injury	S01.33	Puncture wound without foreign body of ear
Injury	S01.331	Puncture wound without foreign body of right ear
Injury	S01.331A	Puncture wound without foreign body of right ear, initial encounter
Injury	S01.331D	Puncture wound without foreign body of right ear, subsequent encounter
Injury	S01.331S	Puncture wound without foreign body of right ear, sequela
Injury	S01.332	Puncture wound without foreign body of left ear
Injury	S01.332A	Puncture wound without foreign body of left ear, initial encounter
Injury	S01.332D	Puncture wound without foreign body of left ear, subsequent encounter
Injury	S01.332S	Puncture wound without foreign body of left ear, sequela
Injury	S01.339	Puncture wound without foreign body of unspecified ear
Injury	S01.339A	Puncture wound without foreign body of unspecified ear, initial encounter
Injury	S01.339D	Puncture wound without foreign body of unspecified ear, subsequent encounter
Injury	S01.339S	Puncture wound without foreign body of unspecified ear, sequela
Injury	S01.34	Puncture wound with foreign body of ear
Injury	S01.341	Puncture wound with foreign body of right ear
Injury	S01.341A	Puncture wound with foreign body of right ear, initial encounter
Injury	S01.341D	Puncture wound with foreign body of right ear, subsequent encounter
Injury	S01.341S	Puncture wound with foreign body of right ear, sequela
Injury	S01.342	Puncture wound with foreign body of left ear
Injury	S01.342A	Puncture wound with foreign body of left ear, initial encounter
Injury	S01.342D	Puncture wound with foreign body of left ear, subsequent encounter
Injury	S01.342S	Puncture wound with foreign body of left ear, sequela
Injury	S01.349	Puncture wound with foreign body of unspecified ear
Injury	S01.349A	Puncture wound with foreign body of unspecified ear, initial encounter
Injury	S01.349D	Puncture wound with foreign body of unspecified ear, subsequent encounter
Injury	S01.349S	Puncture wound with foreign body of unspecified ear, sequela
Injury	S01.35	Open bite of ear
Injury	S01.351	Open bite of right ear
Injury	S01.351A	Open bite of right ear, initial encounter
Injury	S01.351D	Open bite of right ear, subsequent encounter
Injury	S01.351S	Open bite of right ear, sequela
Injury	S01.352	Open bite of left ear
Injury	S01.352A	Open bite of left ear, initial encounter
Injury	S01.352D	Open bite of left ear, subsequent encounter
Injury	S01.352S	Open bite of left ear, sequela
Injury	S01.359	Open bite of unspecified ear
Injury	S01.359A	Open bite of unspecified ear, initial encounter
Injury	S01.359D	Open bite of unspecified ear, subsequent encounter
Injury	S01.359S	Open bite of unspecified ear, sequela
Injury	S01.4	Open wound of cheek and temporomandibular area
Injury	S01.40	Unspecified open wound of cheek and temporomandibular area
Injury	S01.401	Unspecified open wound of right cheek and temporomandibular area
Injury	S01.401A	Unspecified open wound of right cheek and temporomandibular area, initial encounter
Injury	S01.401D	Unspecified open wound of right cheek and temporomandibular area, subsequent encounter
Injury	S01.401S	Unspecified open wound of right cheek and temporomandibular area, sequela
Injury	S01.402	Unspecified open wound of left cheek and temporomandibular area
Injury	S01.402A	Unspecified open wound of left cheek and temporomandibular area, initial encounter
Injury	S01.402D	Unspecified open wound of left cheek and temporomandibular area, subsequent encounter
Injury	S01.402S	Unspecified open wound of left cheek and temporomandibular area, sequela
Injury	S01.409	Unspecified open wound of unspecified cheek and temporomandibular area
Injury	S01.409A	Unspecified open wound of unspecified cheek and temporomandibular area, initial encounter
Injury	S01.409D	Unspecified open wound of unspecified cheek and temporomandibular area, subsequent encounter
Injury	S01.409S	Unspecified open wound of unspecified cheek and temporomandibular area, sequela
Injury	S01.41	Laceration without foreign body of cheek and temporomandibular area
Injury	S01.411	Laceration without foreign body of right cheek and temporomandibular area
Injury	S01.411A	Laceration without foreign body of right cheek and temporomandibular area, initial encounter
Injury	S01.411D	Laceration without foreign body of right cheek and temporomandibular area, subsequent encounter
Injury	S01.411S	Laceration without foreign body of right cheek and temporomandibular area, sequela
Injury	S01.412	Laceration without foreign body of left cheek and temporomandibular area
Injury	S01.412A	Laceration without foreign body of left cheek and temporomandibular area, initial encounter
Injury	S01.412D	Laceration without foreign body of left cheek and temporomandibular area, subsequent encounter
Injury	S01.412S	Laceration without foreign body of left cheek and temporomandibular area, sequela
Injury	S01.419	Laceration without foreign body of unspecified cheek and temporomandibular area
Injury	S01.419A	Laceration without foreign body of unspecified cheek and temporomandibular area, initial encounter
Injury	S01.419D	Laceration without foreign body of unspecified cheek and temporomandibular area, subsequent encounter
Injury	S01.419S	Laceration without foreign body of unspecified cheek and temporomandibular area, sequela
Injury	S01.42	Laceration with foreign body of cheek and temporomandibular area
Injury	S01.421	Laceration with foreign body of right cheek and temporomandibular area
Injury	S01.421A	Laceration with foreign body of right cheek and temporomandibular area, initial encounter
Injury	S01.421D	Laceration with foreign body of right cheek and temporomandibular area, subsequent encounter
Injury	S01.421S	Laceration with foreign body of right cheek and temporomandibular area, sequela
Injury	S01.422	Laceration with foreign body of left cheek and temporomandibular area
Injury	S01.422A	Laceration with foreign body of left cheek and temporomandibular area, initial encounter
Injury	S01.422D	Laceration with foreign body of left cheek and temporomandibular area, subsequent encounter
Injury	S01.422S	Laceration with foreign body of left cheek and temporomandibular area, sequela
Injury	S01.429	Laceration with foreign body of unspecified cheek and temporomandibular area
Injury	S01.429A	Laceration with foreign body of unspecified cheek and temporomandibular area, initial encounter
Injury	S01.429D	Laceration with foreign body of unspecified cheek and temporomandibular area, subsequent encounter
Injury	S01.429S	Laceration with foreign body of unspecified cheek and temporomandibular area, sequela
Injury	S01.43	Puncture wound without foreign body of cheek and temporomandibular area
Injury	S01.431	Puncture wound without foreign body of right cheek and temporomandibular area
Injury	S01.431A	Puncture wound without foreign body of right cheek and temporomandibular area, initial encounter
Injury	S01.431D	Puncture wound without foreign body of right cheek and temporomandibular area, subsequent encounter
Injury	S01.431S	Puncture wound without foreign body of right cheek and temporomandibular area, sequela
Injury	S01.432	Puncture wound without foreign body of left cheek and temporomandibular area
Injury	S01.432A	Puncture wound without foreign body of left cheek and temporomandibular area, initial encounter
Injury	S01.432D	Puncture wound without foreign body of left cheek and temporomandibular area, subsequent encounter
Injury	S01.432S	Puncture wound without foreign body of left cheek and temporomandibular area, sequela
Injury	S01.439	Puncture wound without foreign body of unspecified cheek and temporomandibular area
Injury	S01.439A	Puncture wound without foreign body of unspecified cheek and temporomandibular area, initial encounter
Injury	S01.439D	Puncture wound without foreign body of unspecified cheek and temporomandibular area, subsequent encounter
Injury	S01.439S	Puncture wound without foreign body of unspecified cheek and temporomandibular area, sequela
Injury	S01.44	Puncture wound with foreign body of cheek and temporomandibular area
Injury	S01.441	Puncture wound with foreign body of right cheek and temporomandibular area
Injury	S01.441A	Puncture wound with foreign body of right cheek and temporomandibular area, initial encounter
Injury	S01.441D	Puncture wound with foreign body of right cheek and temporomandibular area, subsequent encounter
Injury	S01.441S	Puncture wound with foreign body of right cheek and temporomandibular area, sequela
Injury	S01.442	Puncture wound with foreign body of left cheek and temporomandibular area
Injury	S01.442A	Puncture wound with foreign body of left cheek and temporomandibular area, initial encounter
Injury	S01.442D	Puncture wound with foreign body of left cheek and temporomandibular area, subsequent encounter
Injury	S01.442S	Puncture wound with foreign body of left cheek and temporomandibular area, sequela
Injury	S01.449	Puncture wound with foreign body of unspecified cheek and temporomandibular area
Injury	S01.449A	Puncture wound with foreign body of unspecified cheek and temporomandibular area, initial encounter
Injury	S01.449D	Puncture wound with foreign body of unspecified cheek and temporomandibular area, subsequent encounter
Injury	S01.449S	Puncture wound with foreign body of unspecified cheek and temporomandibular area, sequela
Injury	S01.45	Open bite of cheek and temporomandibular area
Injury	S01.451	Open bite of right cheek and temporomandibular area
Injury	S01.451A	Open bite of right cheek and temporomandibular area, initial encounter
Injury	S01.451D	Open bite of right cheek and temporomandibular area, subsequent encounter
Injury	S01.451S	Open bite of right cheek and temporomandibular area, sequela
Injury	S01.452	Open bite of left cheek and temporomandibular area
Injury	S01.452A	Open bite of left cheek and temporomandibular area, initial encounter
Injury	S01.452D	Open bite of left cheek and temporomandibular area, subsequent encounter
Injury	S01.452S	Open bite of left cheek and temporomandibular area, sequela
Injury	S01.459	Open bite of unspecified cheek and temporomandibular area
Injury	S01.459A	Open bite of unspecified cheek and temporomandibular area, initial encounter
Injury	S01.459D	Open bite of unspecified cheek and temporomandibular area, subsequent encounter
Injury	S01.459S	Open bite of unspecified cheek and temporomandibular area, sequela
Injury	S01.5	Open wound of lip and oral cavity
Injury	S01.50	Unspecified open wound of lip and oral cavity
Injury	S01.501	Unspecified open wound of lip
Injury	S01.501A	Unspecified open wound of lip, initial encounter
Injury	S01.501D	Unspecified open wound of lip, subsequent encounter
Injury	S01.501S	Unspecified open wound of lip, sequela
Injury	S01.502	Unspecified open wound of oral cavity
Injury	S01.502A	Unspecified open wound of oral cavity, initial encounter
Injury	S01.502D	Unspecified open wound of oral cavity, subsequent encounter
Injury	S01.502S	Unspecified open wound of oral cavity, sequela
Injury	S01.51	Laceration of lip and oral cavity without foreign body
Injury	S01.511	Laceration without foreign body of lip
Injury	S01.511A	Laceration without foreign body of lip, initial encounter
Injury	S01.511D	Laceration without foreign body of lip, subsequent encounter
Injury	S01.511S	Laceration without foreign body of lip, sequela
Injury	S01.512	Laceration without foreign body of oral cavity
Injury	S01.512A	Laceration without foreign body of oral cavity, initial encounter
Injury	S01.512D	Laceration without foreign body of oral cavity, subsequent encounter
Injury	S01.512S	Laceration without foreign body of oral cavity, sequela
Injury	S01.52	Laceration of lip and oral cavity with foreign body
Injury	S01.521	Laceration with foreign body of lip
Injury	S01.521A	Laceration with foreign body of lip, initial encounter
Injury	S01.521D	Laceration with foreign body of lip, subsequent encounter
Injury	S01.521S	Laceration with foreign body of lip, sequela
Injury	S01.522	Laceration with foreign body of oral cavity
Injury	S01.522A	Laceration with foreign body of oral cavity, initial encounter
Injury	S01.522D	Laceration with foreign body of oral cavity, subsequent encounter
Injury	S01.522S	Laceration with foreign body of oral cavity, sequela
Injury	S01.53	Puncture wound of lip and oral cavity without foreign body
Injury	S01.531	Puncture wound without foreign body of lip
Injury	S01.531A	Puncture wound without foreign body of lip, initial encounter
Injury	S01.531D	Puncture wound without foreign body of lip, subsequent encounter
Injury	S01.531S	Puncture wound without foreign body of lip, sequela
Injury	S01.532	Puncture wound without foreign body of oral cavity
Injury	S01.532A	Puncture wound without foreign body of oral cavity, initial encounter
Injury	S01.532D	Puncture wound without foreign body of oral cavity, subsequent encounter
Injury	S01.532S	Puncture wound without foreign body of oral cavity, sequela
Injury	S01.54	Puncture wound of lip and oral cavity with foreign body
Injury	S01.541	Puncture wound with foreign body of lip
Injury	S01.541A	Puncture wound with foreign body of lip, initial encounter
Injury	S01.541D	Puncture wound with foreign body of lip, subsequent encounter
Injury	S01.541S	Puncture wound with foreign body of lip, sequela
Injury	S01.542	Puncture wound with foreign body of oral cavity
Injury	S01.542A	Puncture wound with foreign body of oral cavity, initial encounter
Injury	S01.542D	Puncture wound with foreign body of oral cavity, subsequent encounter
Injury	S01.542S	Puncture wound with foreign body of oral cavity, sequela
Injury	S01.55	Open bite of lip and oral cavity
Injury	S01.551	Open bite of lip
Injury	S01.551A	Open bite of lip, initial encounter
Injury	S01.551D	Open bite of lip, subsequent encounter
Injury	S01.551S	Open bite of lip, sequela
Injury	S01.552	Open bite of oral cavity
Injury	S01.552A	Open bite of oral cavity, initial encounter
Injury	S01.552D	Open bite of oral cavity, subsequent encounter
Injury	S01.552S	Open bite of oral cavity, sequela
Injury	S01.8	Open wound of other parts of head
Injury	S01.80	Unspecified open wound of other part of head
Injury	S01.80XA	Unspecified open wound of other part of head, initial encounter
Injury	S01.80XD	Unspecified open wound of other part of head, subsequent encounter
Injury	S01.80XS	Unspecified open wound of other part of head, sequela
Injury	S01.81	Laceration without foreign body of other part of head
Injury	S01.81XA	Laceration without foreign body of other part of head, initial encounter
Injury	S01.81XD	Laceration without foreign body of other part of head, subsequent encounter
Injury	S01.81XS	Laceration without foreign body of other part of head, sequela
Injury	S01.82	Laceration with foreign body of other part of head
Injury	S01.82XA	Laceration with foreign body of other part of head, initial encounter
Injury	S01.82XD	Laceration with foreign body of other part of head, subsequent encounter
Injury	S01.82XS	Laceration with foreign body of other part of head, sequela
Injury	S01.83	Puncture wound without foreign body of other part of head
Injury	S01.83XA	Puncture wound without foreign body of other part of head, initial encounter
Injury	S01.83XD	Puncture wound without foreign body of other part of head, subsequent encounter
Injury	S01.83XS	Puncture wound without foreign body of other part of head, sequela
Injury	S01.84	Puncture wound with foreign body of other part of head
Injury	S01.84XA	Puncture wound with foreign body of other part of head, initial encounter
Injury	S01.84XD	Puncture wound with foreign body of other part of head, subsequent encounter
Injury	S01.84XS	Puncture wound with foreign body of other part of head, sequela
Injury	S01.85	Open bite of other part of head
Injury	S01.85XA	Open bite of other part of head, initial encounter
Injury	S01.85XD	Open bite of other part of head, subsequent encounter
Injury	S01.85XS	Open bite of other part of head, sequela
Injury	S01.9	Open wound of unspecified part of head
Injury	S01.90	Unspecified open wound of unspecified part of head
Injury	S01.90XA	Unspecified open wound of unspecified part of head, initial encounter
Injury	S01.90XD	Unspecified open wound of unspecified part of head, subsequent encounter
Injury	S01.90XS	Unspecified open wound of unspecified part of head, sequela
Injury	S01.91	Laceration without foreign body of unspecified part of head
Injury	S01.91XA	Laceration without foreign body of unspecified part of head, initial encounter
Injury	S01.91XD	Laceration without foreign body of unspecified part of head, subsequent encounter
Injury	S01.91XS	Laceration without foreign body of unspecified part of head, sequela
Injury	S01.92	Laceration with foreign body of unspecified part of head
Injury	S01.92XA	Laceration with foreign body of unspecified part of head, initial encounter
Injury	S01.92XD	Laceration with foreign body of unspecified part of head, subsequent encounter
Injury	S01.92XS	Laceration with foreign body of unspecified part of head, sequela
Injury	S01.93	Puncture wound without foreign body of unspecified part of head
Injury	S01.93XA	Puncture wound without foreign body of unspecified part of head, initial encounter
Injury	S01.93XD	Puncture wound without foreign body of unspecified part of head, subsequent encounter
Injury	S01.93XS	Puncture wound without foreign body of unspecified part of head, sequela
Injury	S01.94	Puncture wound with foreign body of unspecified part of head
Injury	S01.94XA	Puncture wound with foreign body of unspecified part of head, initial encounter
Injury	S01.94XD	Puncture wound with foreign body of unspecified part of head, subsequent encounter
Injury	S01.94XS	Puncture wound with foreign body of unspecified part of head, sequela
Injury	S01.95	Open bite of unspecified part of head
Injury	S01.95XA	Open bite of unspecified part of head, initial encounter
Injury	S01.95XD	Open bite of unspecified part of head, subsequent encounter
Injury	S01.95XS	Open bite of unspecified part of head, sequela
Injury	S02.5	Fracture of tooth (traumatic)
Injury	S02.5XXA	Fracture of tooth (traumatic), initial encounter for closed fracture
Injury	S02.5XXB	Fracture of tooth (traumatic), initial encounter for open fracture
Injury	S02.5XXD	Fracture of tooth (traumatic), subsequent encounter for fracture with routine healing
Injury	S02.5XXG	Fracture of tooth (traumatic), subsequent encounter for fracture with delayed healing
Injury	S02.5XXK	Fracture of tooth (traumatic), subsequent encounter for fracture with nonunion
Injury	S02.5XXK	Fracture of tooth (traumatic), subsequent encounter for fracture with nonunion
Injury	S02.5XXS	Fracture of tooth (traumatic), sequela
Injury	S03.2	Dislocation of tooth
Injury	S03.2XXA	Dislocation of tooth, initial encounter
Injury	S03.2XXD	Dislocation of tooth, subsequent encounter
Injury	S03.2XXS	Dislocation of tooth, sequela
Injury	S04	Injury of cranial nerve
Injury	S04.0	Injury of optic nerve and pathways
Injury	S04.01	Injury of optic nerve
Injury	S04.011	Injury of optic nerve, right eye
Injury	S04.011A	Injury of optic nerve, right eye, initial encounter
Injury	S04.011D	Injury of optic nerve, right eye, subsequent encounter
Injury	S04.011S	Injury of optic nerve, right eye, sequela
Injury	S04.012	Injury of optic nerve, left eye
Injury	S04.012A	Injury of optic nerve, left eye, initial encounter
Injury	S04.012D	Injury of optic nerve, left eye, subsequent encounter
Injury	S04.012S	Injury of optic nerve, left eye, sequela
Injury	S04.019	Injury of optic nerve, unspecified eye
Injury	S04.019A	Injury of optic nerve, unspecified eye, initial encounter
Injury	S04.019D	Injury of optic nerve, unspecified eye, subsequent encounter
Injury	S04.019S	Injury of optic nerve, unspecified eye, sequela
Injury	S04.02	Injury of optic chiasm
Injury	S04.02XA	Injury of optic chiasm, initial encounter
Injury	S04.02XD	Injury of optic chiasm, subsequent encounter
Injury	S04.02XS	Injury of optic chiasm, sequela
Injury	S04.03	Injury of optic tract and pathways
Injury	S04.031	Injury of optic tract and pathways, right side
Injury	S04.031A	Injury of optic tract and pathways, right side, initial encounter
Injury	S04.031D	Injury of optic tract and pathways, right eye, subsequent encounter
Injury	S04.031S	Injury of optic tract and pathways, right side, sequela
Injury	S04.032	Injury of optic tract and pathways, left side
Injury	S04.032A	Injury of optic tract and pathways, left side, initial encounter
Injury	S04.032D	Injury of optic tract and pathways, left eye, subsequent encounter
Injury	S04.032S	Injury of optic tract and pathways, left eye, sequela
Injury	S04.039	Injury of optic tract and pathways, unspecified side
Injury	S04.039A	Injury of optic tract and pathways, unspecified side, initial encounter
Injury	S04.039D	Injury of optic tract and pathways, unspecified side, subsequent encounter
Injury	S04.039S	Injury of optic tract and pathways, unspecified eye, sequela
Injury	S04.04	Injury of visual cortex
Injury	S04.041	Injury of visual cortex, right side
Injury	S04.041A	Injury of visual cortex, right side, initial encounter
Injury	S04.041D	Injury of visual cortex, right side, subsequent encounter
Injury	S04.041S	Injury of visual cortex, right side, sequela
Injury	S04.042	Injury of visual cortex, left side
Injury	S04.042A	Injury of visual cortex, left side, initial encounter
Injury	S04.042D	Injury of visual cortex, left side, subsequent encounter
Injury	S04.042S	Injury of visual cortex, left side, sequela
Injury	S04.049	Injury of visual cortex, unspecified side
Injury	S04.049A	Injury of visual cortex, unspecified side, initial encounter
Injury	S04.049D	Injury of visual cortex, unspecified side, subsequent encounter
Injury	S04.049S	Injury of visual cortex, unspecified eye, sequela
Injury	S04.1	Injury of oculomotor nerve
Injury	S04.10	Injury of oculomotor nerve, unspecified side
Injury	S04.10XA	Injury of oculomotor nerve, unspecified side, initial encounter
Injury	S04.10XD	Injury of oculomotor nerve, unspecified side, subsequent encounter
Injury	S04.10XS	Injury of oculomotor nerve, unspecified side, sequela
Injury	S04.11	Injury of oculomotor nerve, right side
Injury	S04.11XA	Injury of oculomotor nerve, right side, initial encounter
Injury	S04.11XD	Injury of oculomotor nerve, right side, subsequent encounter
Injury	S04.11XS	Injury of oculomotor nerve, right side, sequela
Injury	S04.12	Injury of oculomotor nerve, left side
Injury	S04.12XA	Injury of oculomotor nerve, left side, initial encounter
Injury	S04.12XD	Injury of oculomotor nerve, left side, subsequent encounter
Injury	S04.12XS	Injury of oculomotor nerve, left side, sequela
Injury	S04.2	Injury of trochlear nerve
Injury	S04.20	Injury of trochlear nerve, unspecified side
Injury	S04.20XA	Injury of trochlear nerve, unspecified side, initial encounter
Injury	S04.20XD	Injury of trochlear nerve, unspecified side, subsequent encounter
Injury	S04.20XS	Injury of trochlear nerve, unspecified side, sequela
Injury	S04.21	Injury of trochlear nerve, right side
Injury	S04.21XA	Injury of trochlear nerve, right side, initial encounter
Injury	S04.21XD	Injury of trochlear nerve, right side, subsequent encounter
Injury	S04.21XS	Injury of trochlear nerve, right side, sequela
Injury	S04.22	Injury of trochlear nerve, left side
Injury	S04.22XA	Injury of trochlear nerve, left side, initial encounter
Injury	S04.22XD	Injury of trochlear nerve, left side, subsequent encounter
Injury	S04.22XS	Injury of trochlear nerve, left side, sequela
Injury	S04.3	Injury of trigeminal nerve
Injury	S04.30	Injury of trigeminal nerve, unspecified side
Injury	S04.30XA	Injury of trigeminal nerve, unspecified side, initial encounter
Injury	S04.30XD	Injury of trigeminal nerve, unspecified side, subsequent encounter
Injury	S04.30XS	Injury of trigeminal nerve, unspecified side, sequela
Injury	S04.31	Injury of trigeminal nerve, right side
Injury	S04.31XA	Injury of trigeminal nerve, right side, initial encounter
Injury	S04.31XD	Injury of trigeminal nerve, right side, subsequent encounter
Injury	S04.31XS	Injury of trigeminal nerve, right side, sequela
Injury	S04.32	Injury of trigeminal nerve, left side
Injury	S04.32XA	Injury of trigeminal nerve, left side, initial encounter
Injury	S04.32XD	Injury of trigeminal nerve, left side, subsequent encounter
Injury	S04.32XS	Injury of trigeminal nerve, left side, sequela
Injury	S04.4	Injury of abducent nerve
Injury	S04.40	Injury of abducent nerve, unspecified side
Injury	S04.40XA	Injury of abducent nerve, unspecified side, initial encounter
Injury	S04.40XD	Injury of abducent nerve, unspecified side, subsequent encounter
Injury	S04.40XS	Injury of abducent nerve, unspecified side, sequela
Injury	S04.41	Injury of abducent nerve, right side
Injury	S04.41XA	Injury of abducent nerve, right side, initial encounter
Injury	S04.41XD	Injury of abducent nerve, right side, subsequent encounter
Injury	S04.41XS	Injury of abducent nerve, right side, sequela
Injury	S04.42	Injury of abducent nerve, left side
Injury	S04.42XA	Injury of abducent nerve, left side, initial encounter
Injury	S04.42XD	Injury of abducent nerve, left side, subsequent encounter
Injury	S04.42XS	Injury of abducent nerve, left side, sequela
Injury	S04.5	Injury of facial nerve
Injury	S04.50	Injury of facial nerve, unspecified side
Injury	S04.50XA	Injury of facial nerve, unspecified side, initial encounter
Injury	S04.50XD	Injury of facial nerve, unspecified side, subsequent encounter
Injury	S04.50XS	Injury of facial nerve, unspecified side, sequela
Injury	S04.51	Injury of facial nerve, right side
Injury	S04.51XA	Injury of facial nerve, right side, initial encounter
Injury	S04.51XD	Injury of facial nerve, right side, subsequent encounter
Injury	S04.51XS	Injury of facial nerve, right side, sequela
Injury	S04.52	Injury of facial nerve, left side
Injury	S04.52XA	Injury of facial nerve, left side, initial encounter
Injury	S04.52XD	Injury of facial nerve, left side, subsequent encounter
Injury	S04.52XS	Injury of facial nerve, left side, sequela
Injury	S04.6	Injury of acoustic nerve
Injury	S04.60	Injury of acoustic nerve, unspecified side
Injury	S04.60XA	Injury of acoustic nerve, unspecified side, initial encounter
Injury	S04.60XD	Injury of acoustic nerve, unspecified side, subsequent encounter
Injury	S04.60XS	Injury of acoustic nerve, unspecified side, sequela
Injury	S04.61	Injury of acoustic nerve, right side
Injury	S04.61XA	Injury of acoustic nerve, right side, initial encounter
Injury	S04.61XD	Injury of acoustic nerve, right side, subsequent encounter
Injury	S04.61XS	Injury of acoustic nerve, right side, sequela
Injury	S04.62	Injury of acoustic nerve, left side
Injury	S04.62XA	Injury of acoustic nerve, left side, initial encounter
Injury	S04.62XD	Injury of acoustic nerve, left side, subsequent encounter
Injury	S04.62XS	Injury of acoustic nerve, left side, sequela
Injury	S04.7	Injury of accessory nerve
Injury	S04.70	Injury of accessory nerve, unspecified side
Injury	S04.70XA	Injury of accessory nerve, unspecified side, initial encounter
Injury	S04.70XD	Injury of accessory nerve, unspecified side, subsequent encounter
Injury	S04.70XS	Injury of accessory nerve, unspecified side, sequela
Injury	S04.71	Injury of accessory nerve, right side
Injury	S04.71XA	Injury of accessory nerve, right side, initial encounter
Injury	S04.71XD	Injury of accessory nerve, right side, subsequent encounter
Injury	S04.71XS	Injury of accessory nerve, right side, sequela
Injury	S04.72	Injury of accessory nerve, left side
Injury	S04.72XA	Injury of accessory nerve, left side, initial encounter
Injury	S04.72XD	Injury of accessory nerve, left side, subsequent encounter
Injury	S04.72XS	Injury of accessory nerve, left side, sequela
Injury	S04.8	Injury of other cranial nerves
Injury	S04.81	Injury of olfactory [1st ] nerve
Injury	S04.811	Injury of olfactory [1st ] nerve, right side
Injury	S04.811A	Injury of olfactory nerve, right side, initial encounter
Injury	S04.811D	Injury of olfactory nerve, right side, subsequent encounter
Injury	S04.811S	Injury of olfactory [1st ] nerve, right side, sequela
Injury	S04.812	Injury of olfactory [1st ] nerve, left side
Injury	S04.812A	Injury of olfactory nerve, left side, initial encounter
Injury	S04.812D	Injury of olfactory nerve, left side, subsequent encounter
Injury	S04.812S	Injury of olfactory [1st ] nerve, left side, sequela
Injury	S04.819	Injury of olfactory [1st ] nerve, unspecified side
Injury	S04.819A	Injury of olfactory nerve, unspecified side, init encntr
Injury	S04.819D	Injury of olfactory nerve, unspecified side, subs encntr
Injury	S04.819S	Injury of olfactory [1st ] nerve, unspecified side, sequela
Injury	S04.89	Injury of other cranial nerves
Injury	S04.891	Injury of other cranial nerves, right side
Injury	S04.891A	Injury of other cranial nerves, right side, initial encounter
Injury	S04.891D	Injury of other cranial nerves, right side, subsequent encounter
Injury	S04.891S	Injury of other cranial nerves, right side, sequela
Injury	S04.892	Injury of other cranial nerves, left side
Injury	S04.892A	Injury of other cranial nerves, left side, initial encounter
Injury	S04.892D	Injury of other cranial nerves, left side, subsequent encounter
Injury	S04.892S	Injury of other cranial nerves, left side, sequela
Injury	S04.899	Injury of other cranial nerves, unspecified side
Injury	S04.899A	Injury of other cranial nerves, unspecified side, initial encounter
Injury	S04.899D	Injury of other cranial nerves, unspecified side, subsequent encounter
Injury	S04.899S	Injury of other cranial nerves, unspecified side, sequela
Injury	S04.9	Injury of unspecified cranial nerve
Injury	S04.9XXA	Injury of unspecified cranial nerve, initial encounter
Injury	S04.9XXD	Injury of unspecified cranial nerve, subsequent encounter
Injury	S04.9XXS	Injury of unspecified cranial nerve, sequela
Injury	S05.0	Injury of conjunctiva and corneal abrasion without foreign body
Injury	S05.00	Injury of conjunctiva and corneal abrasion without foreign body, unspecified eye
Injury	S05.00XA	Injury of conjunctiva and corneal abrasion without foreign body, unspecified eye, initial encounter
Injury	S05.00XD	Injury of conjunctiva and corneal abrasion without foreign body, unspecified eye, subsequent encounter
Injury	S05.00XS	Injury of conjunctiva and corneal abrasion without foreign body, unspecified eye, sequela
Injury	S05.01	Injury of conjunctiva and corneal abrasion without foreign body, right eye
Injury	S05.01XA	Injury of conjunctiva and corneal abrasion without foreign body, right eye, initial encounter
Injury	S05.01XD	Injury of conjunctiva and corneal abrasion without foreign body, right eye, subsequent encounter
Injury	S05.01XS	Injury of conjunctiva and corneal abrasion without foreign body, right eye, sequela
Injury	S05.02	Injury of conjunctiva and corneal abrasion without foreign body, left eye
Injury	S05.02XA	Injury of conjunctiva and corneal abrasion without foreign body, left eye, initial encounter
Injury	S05.02XD	Injury of conjunctiva and corneal abrasion without foreign body, left eye, subsequent encounter
Injury	S05.02XS	Injury of conjunctiva and corneal abrasion without foreign body, left eye, sequela
Injury	S05.1	Contusion of eyeball and orbital tissues
Injury	S05.10	Contusion of eyeball and orbital tissues, unspecified eye
Injury	S05.10XA	Contusion of eyeball and orbital tissues, unspecified eye, initial encounter
Injury	S05.10XD	Contusion of eyeball and orbital tissues, unspecified eye, subsequent encounter
Injury	S05.10XS	Contusion of eyeball and orbital tissues, unspecified eye, sequela
Injury	S05.11	Contusion of eyeball and orbital tissues, right eye
Injury	S05.11XA	Contusion of eyeball and orbital tissues, right eye, initial encounter
Injury	S05.11XD	Contusion of eyeball and orbital tissues, right eye, subsequent encounter
Injury	S05.11XS	Contusion of eyeball and orbital tissues, right eye, sequela
Injury	S05.12	Contusion of eyeball and orbital tissues, left eye
Injury	S05.12XA	Contusion of eyeball and orbital tissues, left eye, initial encounter
Injury	S05.12XD	Contusion of eyeball and orbital tissues, left eye, subsequent encounter
Injury	S05.12XS	Contusion of eyeball and orbital tissues, left eye, sequela
Injury	S05.2	Ocular laceration and rupture with prolapse or loss of intraocular tissue
Injury	S05.20	Ocular laceration and rupture with prolapse or loss of intraocular tissue, unspecified eye
Injury	S05.20XA	Ocular laceration and rupture with prolapse or loss of intraocular tissue, unspecified eye, initial encounter
Injury	S05.20XD	Ocular laceration and rupture with prolapse or loss of intraocular tissue, unspecified eye, subsequent encounter
Injury	S05.20XS	Ocular laceration and rupture with prolapse or loss of intraocular tissue, unspecified eye, sequela
Injury	S05.21	Ocular laceration and rupture with prolapse or loss of intraocular tissue, right eye
Injury	S05.21XA	Ocular laceration and rupture with prolapse or loss of intraocular tissue, right eye, initial encounter
Injury	S05.21XD	Ocular laceration and rupture with prolapse or loss of intraocular tissue, right eye, subsequent encounter
Injury	S05.21XS	Ocular laceration and rupture with prolapse or loss of intraocular tissue, right eye, sequela
Injury	S05.22	Ocular laceration and rupture with prolapse or loss of intraocular tissue, left eye
Injury	S05.22XA	Ocular laceration and rupture with prolapse or loss of intraocular tissue, left eye, initial encounter
Injury	S05.22XD	Ocular laceration and rupture with prolapse or loss of intraocular tissue, left eye, subsequent encounter
Injury	S05.22XS	Ocular laceration and rupture with prolapse or loss of intraocular tissue, left eye, sequela
Injury	S05.3	Ocular laceration without prolapse or loss of intraocular tissue
Injury	S05.30	Ocular laceration without prolapse or loss of intraocular tissue, unspecified eye
Injury	S05.30XA	Ocular laceration without prolapse or loss of intraocular tissue, unspecified eye, initial encounter
Injury	S05.30XD	Ocular laceration without prolapse or loss of intraocular tissue, unspecified eye, subsequent encounter
Injury	S05.30XS	Ocular laceration without prolapse or loss of intraocular tissue, unspecified eye, sequela
Injury	S05.31	Ocular laceration without prolapse or loss of intraocular tissue, right eye
Injury	S05.31XA	Ocular laceration without prolapse or loss of intraocular tissue, right eye, initial encounter
Injury	S05.31XD	Ocular laceration without prolapse or loss of intraocular tissue, right eye, subsequent encounter
Injury	S05.31XS	Ocular laceration without prolapse or loss of intraocular tissue, right eye, sequela
Injury	S05.32	Ocular laceration without prolapse or loss of intraocular tissue, left eye
Injury	S05.32XA	Ocular laceration without prolapse or loss of intraocular tissue, left eye, initial encounter
Injury	S05.32XD	Ocular laceration without prolapse or loss of intraocular tissue, left eye, subsequent encounter
Injury	S05.32XS	Ocular laceration without prolapse or loss of intraocular tissue, left eye, sequela
Injury	S05.6	Penetrating wound without foreign body of eyeball
Injury	S05.60	Penetrating wound without foreign body of unspecified eyeball
Injury	S05.60XA	Penetrating wound without foreign body of unspecified eyeball, initial encounter
Injury	S05.60XD	Penetrating wound without foreign body of unspecified eyeball, subsequent encounter
Injury	S05.60XS	Penetrating wound without foreign body of unspecified eyeball, sequela
Injury	S05.61	Penetrating wound without foreign body of right eyeball
Injury	S05.61XA	Penetrating wound without foreign body of right eyeball, initial encounter
Injury	S05.61XD	Penetrating wound without foreign body of right eyeball, subsequent encounter
Injury	S05.61XS	Penetrating wound without foreign body of right eyeball, sequela
Injury	S05.62	Penetrating wound without foreign body of left eyeball
[truncated: 15,581 more rows]

## Sheet: S6 - Chapter summary
Supplemental Table 6: Summary of PhecodeX chapter including number of phecodes, associated ICD codes, and design notes. All counts derived from ICD-CM version of phecodeX
Category number	Phecode category	Category name, long	Abbreviation	Total # of phecodes	Number of root codes	Number of leaf codes	ICD-10-CM only phecodes	ICD9-CM count	ICD10-CM count	Design principles and notes	Differences from V1.2 to PhecodeX
01	Infections	Infectious disease	ID	155	78	124	5	1744	1686	ID phecodes indicate specific infectious agents and are organized by bacterial and fungal genera and virus families. They draw from codes across the ICD coding structure, including those in the ID chapter as well as chapters relating to specific organ systems (e.g. Pneumococcal pneumonia). ID phecodes primarily include ICDs relating to acute infectious, but also sequela, so long as a specific inf…	Phecode V1.2 did not employ multi-mapped ICD-9s and thus did not include comprehensive phecodes by infectious organism
02	Neoplasms	Neoplasms	CA	244	37	182	11	1256	2272	Neoplams phecodes are organized primarily by tumor site. Hematological malignancies are multi-mapped so they are organized in two ways: By cell type and by malignancy type. A new phecode (130) was created that includes all malignant neoplasms. We elected to include Carcinoma in situ and Neoplasm of uncertain behavior ICD codes in the primary malignant neoplasm phecodes. Sarcomas, neuroendocrine t…	(1) In phecode V1.2, the classification of ICDs for neoplams of "uncertain behavior" were not organized consistantly. Some were grouped with primary cancer phecodes while others were grouped into an indepedant phecode labeled "Neoplasms of uncertain behavior." In phecodeX, the treatment of these codes is consistent throughout: they are classified by organ systems in the primary cancer phecodes. (…
03	Blood/Immune	Diseases of the blood and blood-forming organs and certain disorders involving the immune mechanism	HI	106	16	76	18	238	1196	Heme/Immune phecodes included diseases of the blood and immune system. A new phecode (181) was created that includes all autoimmune disorders.	The corresponding phecode V1.2 category is called "hematopoietic." Some codes in v1.2 that were previously categorized in endocrine/metablolic are now in the phecodeX Blood/immune category.
04	Endocrine/Metab	Endocrine, nutritional and metabolic diseases	EM	186	29	133	40	418	1137
05	Mental	Mental and behavioural disorders	MB	122	27	90	13	668	2556	Includes diagnoses and symptoms related to mental and behavioral disorders. Through multi-mapping, sychoactive substance use disorders are organized by substance category (e.g. Stimulants) and by disorder type (e.g. depance or withdrawl). Phecode 308 (Symptoms related to mental disorders) includes multi-mapped symptoms like (e.g. Delusions, delerium). Phecodes for suicide/self-harm only include I…
06	Neurological	Diseases of the nervous system	NS	253	34	185	30	737	1474
07	Sense organs	Diseases of the eye and ear	SO	317	38	238	5	1205	4316
08	Cardiovascular	Diseases of the circulatory system	CV	200	36	146	32	765	2014
09	Respiratory	Diseases of the respiratory system	RE	151	35	115	13	522	538
10	Gastrointestinal	Diseases of the digestive system	GI	210	41	156	12	865	1234
11	Genitourinary	Diseases of the genitourinary system	GU	189	37	140	12	601	1255
12	Dermatological	Diseases of the skin and subcutaneous tissue	DE	130	27	98	14	320	1132
13	Muscloskeletal	Diseases of the musculoskeletal system and connective tissue	MS	284	38	217	29	2234	31539	Includes codes for fractures, dislocations, and sprains/strains which were classified under "Injuries & poisonings" category in v1.2.
14	Congenital	Congenital malformations	CM	325	27	233	88	496	947	The congential malformation codes has been deeply revised from V1.2. It includes congenital anomalies that are often, though not always, recognized at birth.	The congenital malformation section had the highest number of additional codes added from v1.2 to X.
15	Symptoms	Symptoms, signs and abnormal clinical and laboratory findings, not elsewhere classified	SS	119	33	91	21	315	741	The code SS_819 - General symptoms and other findings, is a wastebasket code where all ICDs that cannot map to the phecode structure are filed.
16	Neonatal	Certain conditions originating in the perinatal period	NB	168	33	123	33	353	654	Neonate codes are for symptoms and diagnoses that apply to the baby during the perinatal period. Most of the codes are based on the ICD "perinatal" chapter, though some ICDs were drawn from anotomical chapters (e.g. Retinopathy of prematurity is the the eye chapter).	This category is new to phcodeX. In phecode v1.2, both neonatal and pregnancy related codes were both grouped under "pregnancy" category.
17	Pregnancy	Pregnancy, childbirth and the puerperium	PP	129	41	94	20	1109	2467	Pregnancy codes all pertain to diagnoses that occur during pregnancy, labor, or in the postpartum period.
18	Genetic	Genetic diseases	GE	324	23	247	170	207	701	The genetics category includes codes from across numerous ICD chapters. All ICDs included in this section are intended for monogenic or Mendlian conditions. Diseases which may may be linked to a genetic condition but can also have a non-genetic cause are not included.
-	TOTAL		-	3612	630	2688	566	12665	54522

## Sheet: S7 -Crosswalk
Supplemental Table 7: Phecode v1.2 to PhecodeX cross-walk
phecode v1.2	phecode v1.2 string	phecodeX	phecodeX string
008	Intestinal infection	GI_526	Intestinal infection
008.5	Bacterial enteritis	GI_526.1	Bacterial enteritis
008.51	Intestinal e.coli	GI_526.11	Intestinal e.coli
008.52	Intestinal infection due to C. difficile	GI_526.12	Intestinal infection due to C. difficile
008.6	Viral Enteritis	GI_526.2	Viral enteritis
008.7	Intestinal infection due to protozoa	GI_526.3	Intestinal infection due to protozoa
010	Tuberculosis	ID_005.1	Mycobacterium tuberculosis
031.1	Leprosy	ID_005.3	Mycobacterium leprae [Leprosy]
038.3	Bacteremia	ID_092.8	Bacteremia
041.1	Staphylococcus infections	ID_002	Staphylococcus
041.12	Methicillin resistant Staphylococcus aureus	ID_097.1	Methicillin resistant Staphylococcus aureus
041.2	Streptococcus infection	ID_004	Streptococcus
041.4	E. coli	ID_003	Escherichia coli
041.8	H. pylori	ID_008	Helicobacter [H. pylori]
041.9	Infection with drug-resistant microorganisms	ID_097	Drug resistant microorganisms
053	Herpes zoster	ID_052.32	Herpes zoster
054	Herpes simplex	ID_052.1	Herpes simplex
070	Viral hepatitis	GI_540.3	Viral hepatitits
070.1	Viral hepatitis A	ID_054.1	Hepatitis A
070.2	Viral hepatitis B	ID_054.2	Hepatitis B
070.3	Viral hepatitis C	ID_054.3	Hepatitis C
070.4	Chronic hepatitis	GI_540.1	Chronic hepatitis
071	Human immunodeficiency virus [HIV] disease	ID_057.1	Human immunodeficiency virus
079	Viral infection	ID_089.2	Viral infections
079.1	Varicella infection	ID_052.3	Varicella zoster virus
079.2	Infectious mononucleosis	ID_052.4	Infectious mononucleosis
090	Sexually transmitted infections (not HIV or hepatitis)	ID_088	Sexually transmitted disease
090.2	Gonococcal infections	ID_006.2	Neisseria gonorrhea
090.3	Venereal diseases due to Chlamydia trachomatis	ID_016.1	Chlamydia trachomatis
110.1	Dermatophytosis	DE_660.12	Dermatophytosis
110.11	Dermatophytosis of nail	DE_660.122	Dermatophytosis of nail
110.12	Althete's foot	DE_660.123	Dermatophytosis of foot [Athelet's foot]
110.13	Dermatophytosis of the body	DE_660.124	Dermatophytosis of the body
112	Candidiasis	ID_070	Candidiasis
112.3	Candidiasis of skin and nails	DE_660.11	Candidiasis of skin and nails
117	Mycoses	ID_089.3	Fungal infections
117.1	Histoplasmosis	ID_072	Histoplasmosis
117.2	Coccidioidomycosis	ID_071	Coccidioides
117.3	Blastomycotic infection	ID_073	Blastomyces
117.4	Aspergillosis	ID_074	Aspergillosis
130.1	Lyme disease	ID_020.1	Lyme disease
132	Infestation (lice, mites)	ID_086	Pediculosis, acariasis and other infestations
145	Cancer of mouth	CA_100.1	Malignant neoplasm of the oral cavity
145.1	Cancer of lip	CA_100.8	Malignant neoplasm of the lip
145.2	Cancer of tongue	CA_100.12	Malignant neoplasm of the tongue
145.3	Cancer of major salivary glands	CA_100.9	Malignant neoplasm of the salivary glands
145.4	Cancer of the gums	CA_100.13	Malignant neoplasm of the gums
145.5	Cancer of the mouth floor	CA_100.14	Malignant neoplasm of the floor of mouth
149.1	Cancer of oropharynx	CA_100.2	Malignant neoplasm of the oropharynx
149.2	Cancer of nasopharynx	CA_100.3	Malignant neoplasm of the nasopharynx
149.3	Cancer of hypopharynx	CA_100.4	Malignant neoplasm of the hypopharynx
149.4	Cancer of larynx	CA_100.6	Malignant neoplasm of the larynx
150	Cancer of esophagus	CA_101.1	Malignant neoplasm of the esophagus
151	Cancer of stomach	CA_101.2	Malignant neoplasm of stomach
153	Colorectal cancer	CA_101.41	Colorectal cancer
153.2	Colon cancer	CA_101.411	Malignant neoplasm of colon
153.3	Malignant neoplasm of rectum, rectosigmoid junction, and anus	CA_101.42	Malignant neoplasm of anus
155	Cancer of liver and intrahepatic bile duct	CA_101.6	Malignant neoplasm of the liver and intrahepatic bile ducts
155.1	Malignant neoplasm of liver, primary	CA_101.61	Malignant neoplasm of the liver
157	Pancreatic cancer	CA_101.8	Malignant neoplasm of the pancreas
159.2	Malignant neoplasm of small intestine, including duodenum	CA_101.3	Malignant neoplasm of the small intestine
159.3	Malignant neoplasm of gallbladder and extrahepatic bile ducts	CA_101.7	Malignant neoplasm of the gallbladder and extrahepatic bile ducts
159.4	Malignant neoplasm of retroperitoneum and peritoneum	CA_104.2	Malignant neoplasm of retroperitoneum and peritoneum
165.1	Cancer of bronchus; lung	CA_102.1	Malignant neoplasm of the of bronchus and lung
170.1	Bone cancer	CA_104.1	Malignant neoplam of the bone and/or cartilage
170.2	Cancer of connective tissue	CA_104.3	Malignant neoplasm of connective and soft tissue
172	Skin cancer	CA_103	Malignant neoplasm of the skin
172.1	Melanomas of skin, dx or hx	CA_103.1	Melanomas of skin
172.21	Basal cell carcinoma	CA_103.21	Basal cell carcinoma
172.22	Squamous cell carcinoma	CA_103.22	Squamous cell carcinoma of the skin
172.3	Carcinoma in situ of skin	CA_103.3	Carcinoma in situ of skin
174	Breast cancer	CA_105	Malignant neoplasm of the breast
174.1	Breast cancer [female]	CA_105.1	Malignant neoplasm of the breast, female
174.2	Breast cancer [male]	CA_105.2	Malignant neoplasm of the breast, male
180.1	Cervical cancer	CA_106.13	Malignant neoplasm of the cervix
182	Malignant neoplasm of uterus	CA_106.2	Malignant neoplasm of the uterus
184.11	Malignant neoplasm of ovary	CA_106.3	Malignant neoplasm of the ovary
185	Cancer of prostate	CA_107.2	Malignant neoplasm of the prostate
187.2	Malignant neoplasm of testis	CA_107.3	Malignant neoplasm of the testis
189	Cancer of urinary organs (incl. kidney and bladder)	CA_108	Malignant neoplasm of the urinary tract
189.1	Cancer of kidney and renal pelvis	CA_108.4	Malignant neoplasm of the kidney
189.11	Malignant neoplasm of kidney, except pelvis	CA_108.41	Malignant neoplasm of kidney, except pelvis
189.12	Malignant neoplasm of renal pelvis	CA_108.42	Malignant neoplasm of renal pelvis
189.21	Malignant neoplasm of bladder	CA_108.5	Malignant neoplasm of the bladder
190	Cancer of eye	CA_109.1	Malignant neoplasm of eye
191.11	Cancer of brain	CA_109.3	Malignant neoplasm of brain
193	Thyroid cancer	CA_110.1	Malignant neoplasm of the thyroid
198	Secondary malignant neoplasm	CA_116	Secondary malignant neoplasm
199.4	Neurofibromatosis	GE_961.11	Neurofibromatosis
200	Myeloproliferative disease	CA_124	Myeloproliferative disorder
200.1	Polycythemia vera	CA_124.3	Polycythemia vera
201	Hodgkin's disease	CA_122.1	Hodgkin lymphoma
202.2	Non-Hodgkins lymphoma	CA_122.2	Non-Hodgkin lymphoma
204	Leukemia	CA_121	Leukemia
204.11	Lymphoid leukemia, acute	CA_121.11	Acute lymphoid leukemia
204.12	Lymphoid leukemia, chronic	CA_121.21	Chronic lymphoid leukemia
204.21	Myeloid leukemia, acute	CA_121.12	Acute myeloid leukemia
204.22	Myeloid leukemia, chronic	CA_121.22	Chronic myloid leukemia
204.3	Monocytic leukemia	CA_121.23	Chronic myelomonocytic (monocytic) leukemia
204.4	Multiple myeloma	CA_123.1	Multiple myeloma
208	Benign neoplasm of colon	CA_136.4	Benign neoplasm of colon, rectum, anus and anal canal
209	Neuroendocrine tumors	CA_114	Neuroendocrine tumors
211	Benign neoplasm of other parts of digestive system	CA_136	Benign neoplasm of the digestive organs
212	Benign neoplasm of respiratory and intrathoracic organs	CA_137	Benign neoplasm of the thoracic and respiratory organs
213	Benign neoplasm of bone and articular cartilage	CA_139.1	Benign neoplams of the bone and/or cartilage
214	Lipoma	CA_139.5	Lipoma
214.1	Lipoma of skin and subcutaneous tissue	CA_139.53	Lipoma of skin subcutaneous tissue
216	Benign neoplasm of skin	CA_138	Benign neoplasm of the skin
217.1	Nevus, non-neoplastic	CA_138.1	Nevus, non-neoplastic
218	Benign neoplasm of uterus	CA_144.2	Benign neoplasms of the uterus
218.1	Uterine leiomyoma	CA_144.21	Leiomyoma of uterus
220	Benign neoplasm of ovary	CA_144.3	Benign neoplasms of the ovary
221	Benign neoplasm of other female genital organs	CA_144	Gynecological benign neoplasms
222	Benign neoplasm of male genital organs	CA_146	Benign neoplasm of male genital organs
223	Benign neoplasm of kidney and other urinary organs	CA_147	Benign neoplasm of kidney and urinary organs
224	Benign neoplasm of eye	CA_148.1	Benign neoplasm of eye
226	Benign neoplasm of thyroid glands	CA_149.1	Benign neoplasm of the thyroid
227.1	Benign neoplasm of adrenal gland	CA_114.6	Pheochromocytoma
227.2	Benign neoplasm of parathyroid gland	CA_149.3	Benign neoplasm of the parathyroid gland
227.3	Benign neoplasm of pituitary gland and craniopharyngeal duct (pouch)	CA_149.4	Benign neoplasm of the pituitary gland and craniopharyngeal duct
228	Hemangioma and lymphangioma, any site	CA_139.6	Hemangioma and lymphangioma
228.1	Hemangioma of skin and subcutaneous tissue	CA_139.61	Hemangioma
229.1	Benign neoplasm of lymph nodes	CA_152	Benign neoplasm of lymph nodes
230	Kaposi's sarcoma	CA_104.6	Kaposi's sarcoma
242.1	Graves' disease	EM_200.31	Graves' disease [Toxic diffuse goiter]
242.3	Exophthalmos	SO_365.3	Exophthalmos [Proptosis]
244	Hypothyroidism	EM_200.1	Hypothyroidism
244.1	Secondary hypothyroidism	EM_200.11	Secondary hypothyroidism
244.5	Congenital hypothyroidism	CM_772.2	Congenital hypothyroidism
245	Thyroiditis	EM_200.4	Thyroiditis
245.2	Chronic thyroiditis	EM_200.41	Chronic thyroiditis
245.21	Chronic lymphocytic thyroiditis	EM_200.411	Hashimoto thyroiditis [Chronic lymphocytic thyroiditis]
246.7	Abnormal results of function study of thyroid	EM_200.9	Abnormal thyroid function studies
249	Secondary diabetes mellitus	EM_202.3	Secondary diabetes
250	Diabetes mellitus	EM_202	Diabetes mellitus
250.1	Type 1 diabetes	EM_202.1	Type 1 diabetes
250.2	Type 2 diabetes	EM_202.2	Type 2 diabetes
250.4	Abnormal glucose	EM_204	Abnormal glucose
250.41	Impaired fasting glucose	EM_204.1	Impaired fasting glucose
250.7	Diabetic retinopathy	SO_374.42	Diabetic retinopathy
251.1	Hypoglycemia	EM_204.3	Hypoglycemia
252	Disorders of parathyroid gland	EM_208	Disorders of parathyroid gland
252.1	Hyperparathyroidism	EM_208.2	Hyperparathyroidism
252.2	Hypoparathyroidism	EM_208.1	Hypoparathyroidism
253	Disorders of the pituitary gland and its hypothalamic control	EM_209	Disorders of the pituitary gland and its hypothalamic control
253.1	Pituitary hyperfunction	EM_209.1	Pituitary hyperfunction
253.11	Acromegaly and gigantism	EM_209.11	Tall stature, acromegaly and gigantism
253.2	Pituitary hypofunction	EM_209.2	Hypopituitarism
253.3	Diabetes insipidus	EM_209.4	Diabetes insipidus
254	Diseases of thymus gland	EM_220	Diseases of thymus gland
255	Disorders of adrenal glands	EM_211	Disorders of adrenal glands
255.1	Adrenal hyperfunction	EM_211.1	Adrenal hyperfunction
255.11	Cushing's syndrome	EM_211.13	Cushing's syndrome
255.12	Hyperaldosteronism	EM_211.11	Hyperaldosteronism
255.13	Medulloadrenal hyperfunction	EM_211.14	Medulloadrenal hyperfunction
255.21	Glucocorticoid deficiency	EM_211.2	Adrenocortical insufficiency
255.3	Adrenogenital disorders	EM_211.3	Adrenogenital disorders
256	Ovarian dysfunction	EM_214	Disorders of ovarian function
256.1	Hyperestrogenism	EM_214.21	Estrogen excess (Hyperestrogenism)
256.4	Polycystic ovaries	GU_619.23	Polycystic ovary syndrome
257	Testicular dysfunction	EM_215	Testicular dysfunction
257.1	Testicular hypofunction	EM_215.1	Testicular hypofunction
258.1	Postablative ovarian failure	EM_214.12	Postablative ovarian failure
259	Other endocrine disorders	EM_229	Other endocrine disorders, NOS
259.1	Nonspecific abnormal results of other endocrine function study	EM_228	Abnormal results of endocrine function studies (excluding thyroid)
259.3	Delay in sexual development and puberty NEC	EM_217.1	Delayed puberty
259.4	Precocious sexual development and puberty NEC	EM_217.2	Precocious puberty
259.8	Polyglandular activity in multiple endocrine adenomatosis	GE_961.2	Multiple endocrine neoplasia [MEN] syndromes
260	Protein-calorie malnutrition	EM_230.1	Protein-calorie malnutrition
260.1	Cachexia	EM_230.4	Cachexia
260.3	Adult failure to thrive	EM_230.7	Failure to thrive
260.6	Anorexia	EM_230.3	Anorexia
260.7	Polyphagia	MB_293.4	Polyphagia
261.1	Vitamin A deficiency	EM_232.1	Vitamin A deficiency
261.2	Vitamin B-complex deficiencies	EM_232.2	Vitamin B group deficiency
261.3	Vitamin C deficiencies	EM_232.3	Vitamin C deficiency [Ascorbic acid]
261.4	Vitamin D deficiency	EM_232.4	Vitamin D deficiency
261.41	Rickets or osteomalacia	MS_726.5	Osteomalacia
264	Lack of normal physiological development	SS_849	Lack of expected normal physiological development in childhood
264.1	Short stature	SS_849.3	Short stature
264.2	Failure to thrive (childhood)	SS_849.1	Failure to thrive in childhood
264.3	Delayed milestones	MB_302.4	Delayed milestones
269	Proteinuria	SS_830	Proteinuria
270.1	Disturbances of amino-acid transport	GE_962.9	Disturbances of amino-acid transport
270.11	Disturbances of sulphur-bearing amino-acid metabolism	GE_962.4	Disturbances of sulphur-bearing amino-acid metabolism
270.12	Phenylketonuria [PKU]	GE_962.11	Classical phenylketonuria
270.21	Disorders of urea cycle metabolism	GE_962.5	Disorders of urea cycle metabolism
270.31	Polyclonal hypergammaglobulinemia	BI_180.2	Polyclonal hypergammaglobulinemia
270.32	Paraproteinemia	BI_180.3	Paraproteinemias
270.33	Amyloidosis	EM_249	Amyloidosis
270.34	Alpha-1-antitrypsin deficiency	GE_981.1	Alpha-1-antitrypsin deficiency
270.35	Macroglobulinemia	BI_180.33	Macroglobulinemia [Waldenstrom macroglobulinemia]
272.1	Hyperlipidemia	EM_239	Hyperlipidemia
272.11	Hypercholesterolemia	EM_239.1	Hypercholesterolemia
272.12	Hyperglyceridemia	EM_239.2	Hyperglyceridemia
272.13	Mixed hyperlipidemia	EM_239.3	Mixed hyperlipidemia
272.14	Hyperchylomicronemia	EM_239.4	Hyperchylomicronemia
274.1	Gout	MS_703.1	Gout
274.21	Chondrocalcinosis	MS_703.2	Chondrocalcinosis
275.1	Disorders of iron metabolism	EM_247.7	Disorders of iron metabolism
275.11	Hereditary hemochromatosis	GE_967.4	Hereditary hemochromatosis
275.2	Disorders of copper metabolism	EM_247.2	Disorders of copper metabolism
275.3	Disorders of magnesium metabolism	EM_247.4	Disorders of magnesium metabolism
275.51	Hypocalcemia	EM_247.51	Hypocalcemia
275.53	Disorders of phosphorus metabolism	EM_247.3	Disorders of phosphorus metabolism
275.6	Hypercalcemia	EM_247.52	Hypercalcemia
276	Disorders of fluid, electrolyte, and acid-base balance	EM_256	Disorders of fluid, electrolyte and acid-base balance
276.11	Hyperosmolality and/or hypernatremia	EM_256.1	Hyperosmolality and/or hypernatremia
276.12	Hyposmolality and/or hyponatremia	EM_256.2	Hyposmolality and/or hyponatremia
276.13	Hyperpotassemia	EM_256.4	Hyperkalemia [Hyperpotassemia]
276.14	Hypopotassemia	EM_256.5	Hypokalemia [Hypopotassemia]
276.41	Acidosis	EM_256.31	Acidosis
276.42	Alkalosis	EM_256.32	Alkalosis
276.5	Hypovolemia	EM_256.72	Hypovolemia
276.6	Fluid overload	EM_256.6	Fluid overload
276.8	Polydipsia	EM_257	Polydipsia
277.1	Disorders of porphyrin metabolism	GE_966.2	Disorders of porphyrin metabolism
277.4	Disorders of bilirubin excretion	EM_252.3	Disorders of bilirubin excretion
277.7	Dysmetabolic syndrome X	EM_203	Metabolic syndrome [Dysmetabolic syndrome X]
277.8	Carnitine deficiencies	GE_962.38	Carnitine deficiency
278.1	Obesity	EM_236.1	Obesity
278.11	Morbid obesity	EM_236.11	Morbid obesity
278.3	Localized adiposity	EM_236.2	Localized adiposity
278.4	Abnormal weight gain	EM_237	Abnormal weight gain
280	Iron deficiency anemias	BI_160.1	Iron deficiency anemia
280.2	Iron deficiency anemia secondary to blood loss (chronic)	BI_160.11	Iron deficiency anemia secondary to blood loss
281.1	Megaloblastic anemia	BI_160.2	Megaloblastic anemia
281.11	Pernicious anemia	BI_160.21	Vitamin B12 deficiency anemia due to intrinsic factor deficiency [Pernicious anemia]
281.13	Folate-deficiency anemia	BI_160.22	Folate-deficiency anemia
281.9	Deficiency anemias	BI_160	Deficiency anemias
282	Hereditary hemolytic anemias	GE_970.6	Hereditary hemolytic anemias
282.5	Sickle cell anemia	GE_970.11	Sickle cell anemia (Hb-SS)
283.1	Autoimmune hemolytic anemias	BI_161.21	Autoimmune hemolytic anemias [AIHA]
283.21	Hemolytic-uremic syndrome	BI_161.22	Hemolytic-uremic syndrome
284	Aplastic anemia	BI_162	Aplastic anemia
284.1	Pancytopenia	BI_162.8	Pancytopenia
284.2	Constitutional aplastic anemia	MB_284.2	Suicide and self-inflicted harm
285.1	Acute posthemorrhagic anemia	BI_164.3	Acute posthemorrhagic anemia
285.3	Sideroblastic anemia	BI_164.8	Sideroblastic anemia
285.8	Hemoglobinuria	SS_832.4	Hemoglobinuria
286	Coagulation defects	BI_168	Coagulation defects, purpura and other hemorrhagic conditions
286.11	Von willebrand's disease	GE_971.14	Von Willebrand's disease
286.13	Congenital factor VIII disorder	GE_971.11	Hereditary factor VIII deficiency [Hemophilia A]
286.4	Acquired coagulation factor deficiency	BI_168.15	Acquired coagulation factor deficiency
286.5	Hemorrhagic disorder due to intrinsic circulating anticoagulants	BI_168.12	Hemorrhagic disorder due to intrinsic circulating anticoagulants
286.6	Defibrination syndrome	BI_168.22	Disseminated intravascular coagulation [Defibrination syndrome]
286.81	Primary hypercoagulable state	BI_168.21	Primary thrombophilia
286.9	Abnormal coagulation profile	BI_168.4	Abnormal coagulation profile
287.1	Spontaneous ecchymoses	BI_168.3	Spontaneous ecchymoses
287.2	Allergic purpura	MS_704.9	Allergic purpura [Henoch-Schoenlein purpura]
287.3	Thrombocytopenia	BI_169.1	Thrombocytopenia
287.32	Secondary thrombocytopenia	BI_169.14	Secondary thrombocytopenia
287.4	Qualitative platelet defects	BI_169.2	Qualitative platelet defects
288.1	Decreased white blood cell count	BI_170	Decreased white blood cell count
288.11	Neutropenia	BI_170.1	Neutropenia
288.2	Elevated white blood cell count	BI_171	Elevated white blood cell count [Leukocytosis]
288.3	Eosinophilia	BI_171.7	Eosinophilia
289	Other diseases of blood and blood-forming organs	BI_176	Other diseases of blood and blood-forming organs
289.1	Myelofibrosis	CA_124.8	Myelofibrosis
289.4	Lymphadenitis	BI_177.1	Lymphadenitis
289.5	Diseases of spleen	BI_174	Diseases of spleen
289.8	Polycythemia, secondary	BI_175.2	Secondary polycythemia
289.9	Abnormality of red blood cells	SS_821	Abnormality of red blood cells
290.1	Dementias	NS_328.1	Dementias
290.11	Alzheimer's disease	NS_328.11	Alzheimer's disease
290.16	Vascular dementia	NS_328.12	Vascular dementia
291.8	Alteration of consciousness	NS_355.2	Alteration of consciousness
292.1	Aphasia/speech disturbance	NS_356.2	Aphasia and dysphasia
292.12	Symbolic dysfunction	MB_303	Symbolic dysfunctions
292.2	Mild cognitive impairment	NS_329.5	Mild cognitive impairment
292.3	Memory loss	NS_329.1	Memory loss
292.4	Altered mental status	NS_329.8	Altered mental status, unspecified
292.5	Transient alteration of awareness	NS_355.21	Transient alteration of awareness
292.6	Hallucinations	MB_308.3	Hallucinations
295.1	Schizophrenia	MB_287.1	Schizophrenia
295.2	Paranoid disorders	MB_296.1	Paranoid personality disorder
296.1	Bipolar	MB_286.1	Bipolar disorder
296.22	Major depressive disorder	MB_286.2	Major depressive disorder
297	Suicidal ideation or attempt	MB_284	Suicide ideation and attempt or self harm
297.1	Suicidal ideation	MB_284.1	Suicidal ideations
300.1	Anxiety disorder	MB_288	Anxiety and anxiety disorders
300.11	Generalized anxiety disorder	MB_288.3	Generalized anxiety disorder
300.3	Obsessive-compulsive disorders	MB_289	Obsessive-compulsive disorder
300.4	Dysthymic disorder	MB_286.4	Dysthymic disorder
300.9	Posttraumatic stress disorder	MB_290.1	Posttraumatic stress disorder
301.1	Schizoid personality disorder	MB_296.2	Schizoid personality disorder
304	Adjustment reaction	MB_290	Reaction to severe stress, and adjustment disorders
305.2	Eating disorder	MB_293	Eating disorders
305.21	Anorexia nervosa	MB_293.1	Anorexia nervosa
306.1	Mental disorders durring/after pregnancy	PP_926	Mental disorders complicating pregnancy, childbirth and the puerperium
306.9	Tension headache	NS_331.1	Tension headache
312	Conduct disorders	MB_306	Conduct disorders
312.3	Impulse control disorder	MB_298	Impulse disorders
313.1	Attention deficit hyperactivity disorder	MB_304	Attention-deficit hyperactivity disorders
313.3	Autism	MB_301.1	Autism
315.1	Learning disorder	MB_302.3	Specific developmental disorders of scholastic skills
315.3	Mental retardation	MB_300	Intellectual disabilities
316	Substance addiction and disorders	MB_280	Psychoactive substance related disorders
317.1	Alcoholism	MB_280.1	Alcohol use disorders
317.11	Alcoholic liver damage	MB_280.13	Alcoholic liver disease
318	Tobacco use disorder	MB_282	Nicotine dependence (current and history of)
320	Meningitis	NS_320	Meningitis
323	Encephalitis	NS_321.1	Encephalitis
323.2	Acute (transverse) myelitis	NS_321.21	Acute (transverse) myelitis
327	Sleep disorders	NS_333	Sleep disorders
327.1	Hypersomnia	NS_333.3	Hypersomnia
327.3	Sleep apnea	NS_333.1	Sleep apnea
327.31	Central/nonobstroctive sleep apnea	NS_333.12	Central sleep apnea
327.32	Obstructive sleep apnea	NS_333.11	Obstructive sleep apnea
327.4	Insomnia	NS_333.2	Insomnia
327.5	Parasomnia	NS_333.5	Parasomnias
327.6	Circadian rhythm sleep disorder	NS_333.4	Circadian rhythm sleep disorder
327.7	Sleep related movement disorders	NS_333.6	Sleep related movement disorders
327.71	Restless legs syndrome	NS_333.64	Restless legs syndrome
327.72	Sleep related leg cramps	NS_333.62	Sleep related leg cramps
331.1	Hydrocephalus	NS_344.1	Hydrocephalus
331.9	Cerebral degeneration, unspecified	NS_328.3	Cerebral degeneration
332	Parkinson's disease	NS_324.1	Parkinsonism
333	Extrapyramidal disease and abnormal movement disorders	NS_324	Extrapyramidal and movement disorders
333.1	Essential tremor	NS_324.341	Essential tremor*
333.2	Myoclonus	NS_324.35	Myoclonus
334.21	Amyotrophic Lateral Sclerosis	NS_323.31	Amyotrophic lateral sclerosis [ALS]
335	Multiple sclerosis	NS_326.1	Multiple sclerosis
337.1	Peripheral autonomic neuropathy	NS_343.1	Peripheral autonomic neuropathy
338	Pain	SS_809	Pain
338.1	Acute pain	SS_809.1	Acute pain
338.2	Chronic pain	SS_809.2	Chronic pain
340	Migraine	NS_331.6	Migraine
340.1	Migrain with aura	NS_331.61	Migraine with aura
343	Infantile cerebral palsy	NS_341.1	Cerebral palsy
345	Epilepsy, recurrent seizures, convulsions	NS_330	Epilepsy, recurrent seizures, convulsions
345.1	Epilepsy	NS_330.1	Epilepsy
345.11	Generalized convulsive epilepsy	NS_330.11	Generalized epilepsy
345.12	Partial epilepsy	NS_330.12	Partial epilepsy
345.3	Convulsions	NS_330.3	Convulsions
346.2	Nonspecific abnormal results of function study of brain and central nervous system	NS_349.1	Abnormal findings on diagnostic test of central nervous system
347	Cataplexy and narcolepsy	NS_333.7	Narcolepsy
348.4	Cerebral cysts	NS_347.1	Cerebral cysts
348.7	Coma	NS_355.1	Coma
350.1	Abnormal involuntary movements	NS_324.3	Abnormal involuntary movements
350.2	Abnormality of gait	NS_325.1	Abnormality of gait
350.3	Lack of coordination	NS_325.3	Lack of coordination
350.5	Abnormal reflex	NS_350.3	Abnormal reflex
350.6	Disturbances of sensation of smell and taste	NS_352	Disturbances of sensation of smell and taste
352	Disorders of other cranial nerves	NS_334	Disorders of facial and cranial nerves
352.1	Trigeminal nerve disorders [CN5]	NS_334.1	Trigeminal nerve disorders [CN5]
353	Nerve root and plexus disorders	NS_335	Nerve root and plexus disorders
353.1	Nerve plexus lesions	NS_335.1	Nerve plexus lesions
353.2	Nerve root lesions	NS_335.2	Nerve root lesions
355.1	Chronic pain syndrome	SS_809.21	Chronic pain syndrome
358	Myoneural disorders	NS_338	Myasthenia gravis and other myoneural disorders
358.1	Myasthenia gravis	NS_338.1	Myasthenia gravis
359.1	Muscular dystrophies	GE_972.9	Muscular dystrophy
359.2	Myopathy	NS_340	Myopathies
360.2	Progressive myopia	SO_387.21	Progressive high (degenerative) myopia
360.3	Hypotony of eye	SO_375.7	Hypotony of eye
361	Retinal detachments and defects	SO_374.1	Retinal detachments and breaks
361.2	Retinoschisis and retinal cysts	SO_374.2	Retinoschisis and retinal cysts
362.1	Retinopathy of prematurity	NB_873	Retinopathy of prematurity
362.2	Degeneration of macula and posterior pole of retina	SO_374.5	Macular degeneration
362.21	Macular degeneration, dry	SO_374.511	Nonexuadative (dry) age-related macular degeneration
362.22	Macular degeneration, wet	SO_374.512	Exuadative (wet) age-related macular degeneration
362.23	Cystoid macular degeneration of retina	SO_374.53	Cystoid macular degeneration
362.26	Macular puckering of retina	SO_374.71	Puckering of macula
362.27	Drusen (degenerative) of retina	SO_374.54	Drusen (degenerative) of macula
362.29	Macular degeneration (senile) of retina NOS	SO_374.51	Age-related macular degeneration
362.5	Toxic maculopathy of retina	SO_374.72	Toxic maculopathy of retina
362.6	Peripheral retinal degenerations	SO_374.6	Peripheral retinal degeneration
362.7	Hereditary retinal dystrophies	GE_974.1	Hereditary retinal dystrophy
362.8	Retinal hemorrhage/ischemia	SO_377.4	Retinal hemorrhage
362.9	Retinal edema	SO_374.8	Retinal edema
363.3	Chorioretinal scars	SO_373.1	Chorioretinal scars
363.4	Choroidal degenerations	SO_373.2	Choroidal degenerations
364.1	Corneal opacity	SO_369.1	Corneal scars and opacities
364.2	Corneal edema	SO_369.2	Corneal edema
364.4	Corneal degenerations	SO_369.4	Corneal degenerations
364.41	Keratoconus	SO_369.62	Keratoconus
364.51	Fuchs' dystrophy	SO_369.7	Endothelial corneal dystrophy [Fuchs' dystrophy]
365	Glaucoma	SO_375.1	Glaucoma
365.1	Open-angle glaucoma	SO_375.11	Open angle glaucoma
365.2	Primary angle-closure glaucoma	SO_375.12	Angle-Closure Glaucoma
365.5	Pseudoexfoliation glaucoma	SO_375.111	Capsular glaucoma with pseudoexfoliation of lens
366	Cataract	SO_371	Cataract
367	Disorders of refraction and accommodation; blindness and low vision	SO_387	Disorders of refraction and accommodation
367.1	Myopia	SO_387.2	Myopia
367.2	Astigmatism	SO_387.3	Astigmatism
367.4	Presbyopia	SO_387.4	Presbyopia
367.8	Hypermetropia	SO_387.1	Hypermetropia
367.9	Blindness and low vision	SO_388	Blindness and low vision
368	Visual disturbances	SO_386	Visual disturbances
368.1	Amblyopia	SO_386.1	Amblyopia
368.3	Anisometropia	SO_387.5	Anisometropia
368.4	Visual field defects	SO_386.4	Visual field defects
368.5	Color vision deficiencies	SO_386.5	Color vision deficiencies
368.7	Disorders of accommodation	SO_387.8	Disorders of accommodation
368.91	Psychophysical visual disturbances	MB_308.31	Visual hallucinations
369	Infection of the eye	SO_379	Infection of the eye
369.2	Eye infection, viral	SO_379.2	Eye infection, viral
370	Keratitis	SO_367.2	Keratitis
370.1	Corneal ulcer	SO_367.21	Corneal ulcer
370.3	Keratoconjunctivitis	SO_367.3	Keratoconjunctivitis
370.31	Keratoconjunctivitis sicca	SO_367.31	Keratoconjunctivitis sicca
371	Inflammation of the eye	SO_367	Inflammation of the eye
371.1	Uveitis, noninfectious or NOS	SO_367.5	Uveitis
371.21	Allergic conjunctivitis	SO_367.12	Allergic conjunctivitis
371.3	Inflammation of eyelids	SO_360	Inflammation of eyelids
371.33	Noninfectious dermatoses of eyelid	SO_360.5	Noninfectious dermatoses of eyelid
372	Disorders of conjunctiva	SO_366	Disorders of conjunctiva
374.2	Lagophthalmos	SO_361.2	Lagophthalmos
374.3	Ptosis of eyelid	SO_361.3	Ptosis of eyelid
374.6	Dermatochalasis	SO_362.6	Dermatochalasis of eyelid
375	Disorders of lacrimal system	SO_363	Disorders of lacrimal system
375.1	Dry eyes	SO_363.2	Dry eye syndrome [Tear film insufficiency]
375.2	Epiphora	SO_363.5	Epiphora
377	Disorders of optic nerve and visual pathways	SO_380	Disorders of optic nerve and visual pathways
377.1	Optic atrophy	SO_380.3	Optic atrophy
377.3	Optic neuritis/neuropathy	SO_380.11	Optic neuritis
378.5	Paralytic strabismus	SO_381.1	Paralytic strabismus [Neurogenic strabismus]
379	Other disorders of eye	SO_389	Other disorders of eye
379.2	Disorders of vitreous body	SO_376	Disorders of vitreous body
379.4	Anomalies of pupillary function	SO_384	Anomalies of pupillary function
379.5	Disorders of iris and ciliary body	SO_370	Disorders of iris and ciliary body
379.51	Pigmentary iris degeneration	SO_370.11	Pigmentary iris degeneration
380	Disorders of external ear	SO_390	Disorders of external ear
380.1	Otitis externa	SO_390.1	Otitis externa
380.4	Impacted cerumen	SO_390.4	Impacted cerumen
381.1	Otitis media	SO_391.1	Otitis media
381.2	Eustachian tube disorders	SO_391.2	Eustachian tube disorders
381.9	Otorrhea	SO_392.2	Otorrhea
382	Otalgia	SO_392.1	Otalgia [ear pain]
383	Otosclerosis	SO_391.8	Otosclerosis
384.1	Myringitis	SO_391.9	Myringitis
384.4	Perforation of tympanic membrane	SO_391.7	Perforation of tympanic membrane
386.1	Meniere's disease	SO_394.1	Meniere's disease
386.21	Central origin vertigo	SO_394.23	Central origin vertigo
386.3	Labyrinthitis	SO_395.1	Labyrinthitis
386.9	Dizziness and giddiness (Light-headedness and vertigo)	NS_354	Dizziness and giddiness
388	Other disorders of ear	SO_398	Other disorders of ear
389.1	Sensorineural hearing loss	SO_396.2	Sensorineural hearing loss
389.2	Conductive hearing loss	SO_396.1	Conductive hearing loss
389.4	Tinnitus	SO_397.1	Tinnitus
394.2	Mitral valve disease	CV_413.1	Mitral valve disorders
394.3	Aortic valve disease	CV_413.2	Aortic valve disorders
394.7	Disease of tricuspid valve	CV_413.3	Tricuspid valve disorders
395	Heart valve disorders	CV_413	Heart valve disorders
395.6	Heart valve replaced	CV_413.6	Heart valve replaced
396	Abnormal heart sounds	CV_423	Abnormal cardiac sounds
401	Hypertension	CV_401	Hypertension
401.1	Essential hypertension	CV_401.1	Essential hypertension
401.21	Hypertensive heart disease	CV_401.2	Hypertensive heart disease
402	Elevated blood pressure reading without diagnosis of hypertension	CV_402	Elevated blood pressure reading without diagnosis of hypertension
411	Ischemic Heart Disease	CV_404	Ischemic heart disease
411.2	Myocardial infarction	CV_404.1	Myocardial infarction [Heart attack]
411.3	Angina pectoris	CV_403	Angina pectoris
411.4	Coronary atherosclerosis	CV_404.2	Coronary atherosclerosis [Atherosclerotic heart disease]
415.1	Acute pulmonary heart disease	CV_406.2	Acute pulmonary heart disease
415.11	Pulmonary embolism and infarction, acute	CV_440.3	Pulmonary embolism
415.2	Chronic pulmonary heart disease	CV_406	Pulmonary heart disease
415.21	Primary pulmonary hypertension	CV_406.11	Primary pulmonary hypertension
416	Cardiomegaly	CV_425	Cardiomegaly
418	Nonspecific chest pain	SS_800	Chest pain
418.1	Precordial pain	SS_800.2	Precordial pain
420	Carditis	CV_410	Inflammation of the heart [Carditis]
420.1	Myocarditis	CV_410.3	Myocarditis
420.2	Pericarditis	CV_410.1	Pericarditis
420.3	Endocarditis	CV_410.2	Endocarditis
425	Cardiomyopathy	CV_414	Cardiomyopathy
425.11	Hypertrophic obstructive cardiomyopathy	CV_414.11	Hypertrophic obstructive cardiomyopathy
426.2	Atrioventricular [AV] block	CV_416.41	Atrioventricular block
426.21	First degree AV block	CV_416.411	Atrioventricular block, first degree
426.23	Second degree AV block	CV_416.412	Atrioventricular block, second degree
426.24	Atrioventricular block, complete	CV_416.413	Atrioventricular block, complete
426.31	Right bundle branch block	CV_416.43	Right bundle branch block
426.32	Left bundle branch block	CV_416.42	Left bundle branch block
426.4	Anomalous atrioventricular excitation	CV_416.8	Pre-excitation syndrome [Anomalous atrioventricular excitation]
426.7	Abnormal electrocardiogram [ECG] [EKG]	CV_418.1	Abnormal electrocardiogram [ECG] [EKG]
426.91	Cardiac pacemaker in situ	CV_419.1	Presence of cardiac pacemaker
426.92	Cardiac defibrillator in situ	CV_419.2	Presence of cardiac defibrillator
427	Cardiac dysrhythmias	CV_416	Cardiac arrhythmia and conduction disorders
427.1	Paroxysmal tachycardia, unspecified	CV_416.1	Paroxysmal tachycardia
427.11	Paroxysmal supraventricular tachycardia	CV_416.11	Supraventricular tachycardia
427.12	Paroxysmal ventricular tachycardia	CV_416.12	Ventricular tachycardia
427.2	Atrial fibrillation and flutter	CV_416.2	Atrial fibrillation and flutter
427.21	Atrial fibrillation	CV_416.21	Atrial fibrillation
427.22	Atrial flutter	CV_416.22	Atrial flutter
427.41	Ventricular fibrillation and flutter	CV_416.3	Ventricular fibrillation and flutter
427.42	Cardiac arrest	CV_420	Cardiac arrest
427.6	Premature beats	CV_416.5	Premature depolarization [Premature beats]
427.61	Supraventricular premature beats	CV_416.51	Atrial premature depolarization [Supraventricular premature beats]
427.7	Tachycardia NOS	CV_417.2	Tachycardia
427.8	Sinoatrial node dysfunction (Bradycardia)	CV_416.7	Sinoatrial node dysfunction
427.9	Palpitations	CV_417.1	Palpitations
428.1	Congestive heart failure (CHF) NOS	CV_424	Heart failure
428.4	Heart failure with preserved EF [Diastolic heart failure]	CV_424.3	Diastolic heart failure
429.1	Heart transplant/surgery	SS_847.1	Heart transplant
429.2	Abnormal function study of cardiovascular system	CV_418	Abnormal results of cardiovascular function studies
430	Intracranial hemorrhage	CV_430	Nontraumatic Intracranial hemorrhage
430.1	Subarachnoid hemorrhage	CV_430.1	Nontraumatic subarachnoid hemorrhage
430.2	Intracerebral hemorrhage	CV_430.2	Nontraumatic intracerebral hemorrhage
430.3	Subdural hemorrhage	CV_430.3	Nontraumatic subdural hemorrhage
433.1	Occlusion and stenosis of precerebral arteries	CV_433.2	Occlusion and stenosis of precerebral arteries
433.12	Cerebral atherosclerosis	CV_436.5	Cerebral atherosclerosis
433.21	Cerebral artery occlusion, with cerebral infarction	CV_431.11	Cerebral infarction [Ischemic stroke]
433.32	Moyamoya disease	CV_433.4	Moyamoya disease
433.5	Cerebral aneurysm	CV_438.6	Cerebral aneurysm
440	Atherosclerosis	CV_436	Atherosclerosis [ASCVD]
440.1	Atherosclerosis of renal artery	CV_436.1	Atherosclerosis of renal artery
440.2	Atherosclerosis of the extremities	CV_436.2	Atherosclerosis of the extremities
440.9	Atherosclerosis of aorta	CV_436.3	Atherosclerosis of aorta
441.1	Acute vascular insufficiency of intestine	GI_517.1	Acute vascular insufficiency of intestine
441.2	Chronic vascular insufficiency of intestine	GI_517.2	Chronic vascular insufficiency of intestine
442.11	Abdominal aortic aneurysm	CV_438.11	Abdominal aortic aneurysm
442.4	Arterial dissection	CV_438.4	Arterial dissection
443	Peripheral vascular disease	CV_448	Peripheral vascular disease
443.1	Raynaud's syndrome	CV_448.1	Raynaud's syndrome
444	Arterial embolism and thrombosis	CV_440.2	Arterial embolism and thrombosis
444.5	Atheroembolism	CV_436.4	Atheroembolism
446.1	Thromboangiitis obliterans	MS_704.8	Thromboangiitis obliterans [Buerger's disease]
446.3	Hypersensitivity angiitis	MS_704.4	Hypersensitivity angiitis
446.4	Wegener's granulomatosis	MS_704.2	Wegener's granulomatosis
446.5	Giant cell arteritis	MS_704.5	Giant cell arteritis
446.6	Polyarteritis nodosa	MS_704.11	Polyarteritis nodosa
446.7	Takayasu's disease	MS_704.6	Aortic arch syndrome [Takayasu's disease]
446.8	Thrombotic microangiopathy	MS_704.3	Thrombotic microangiopathy
447	Other disorders of arteries and arterioles	CV_443	Other disorders of arteries and arterioles
447.1	Stricture of artery	CV_443.1	Stricture of artery [Arterial stenosis]
448	Disease of capillaries	CV_442	Disease of capillaries
451	Phlebitis and thrombophlebitis	CV_440.13	Phlebitis and thrombophlebitis
452.2	Deep vein thrombosis [DVT]	CV_440.11	Deep vein thrombosis [DVT]
453	Chronic venous hypertension	CV_444.6	Chronic venous hypertension
454	Varicose veins	CV_444.1	Varicose veins
455	Hemorrhoids	CV_439	Hemorrhoids
456	Chronic venous insufficiency [CVI]	CV_444	Venous insufficiency
458	Hypotension	CV_446	Hypotension
458.1	Orthostatic hypotension	CV_446.2	Orthostatic hypotension
459.1	Hemorrhage NOS	CV_452	Hemorrhage, NOS
464	Acute sinusitis	RE_462.1	Acute sinusitis
465.2	Acute pharyngitis	RE_465.1	Acute Pharyngitis
465.4	Acute laryngitis and tracheitis	RE_467.1	Acute laryngitis and tracheitis
470	Septal Deviations/Turbinate Hypertrophy	RE_471.2	Deviated nasal septum
471	Nasal polyps	RE_471.5	Nasal polyps
473.1	Chronic laryngitis	RE_467.2	Chronic laryngitis and laryngotracheitis
473.4	Voice disturbance	RE_494	Voice disturbance
474	Acute and chronic tonsillitis	RE_466	Tonsillitis and adenoiditis
474.2	Chronic tonsillitis and adenoiditis	RE_466.2	Chronic tonsillitis and adenoiditis
475	Chronic sinusitis	RE_462.2	Chronic sinusitis
475.9	Postnasal drip	RE_463.5	Postnasal drip
476	Allergic rhinitis	RE_463.2	Allergic rhinitis
478	Throat pain	RE_499.4	Throat pain
480	Pneumonia	RE_468	Pneumonia
480.1	Bacterial pneumonia	RE_468.2	Bacterial pneumonia
480.11	Pneumococcal pneumonia	RE_468.21	Pneumonia due to Streptococcus pneumoniae
480.12	Pseudomonal pneumonia	RE_468.22	Pneumonia due to Pseudomonas
480.2	Viral pneumonia	RE_468.1	Viral pneumonia
480.3	Pneumonia due to fungus (mycoses)	RE_468.5	Pneumonia due to fungus
481	Influenza	ID_061	Influenza virus
495	Asthma	RE_475	Asthma
496.1	Emphysema	RE_474.1	Emphysema
496.2	Chronic bronchitis	RE_469.2	Chronic bronchitis
496.3	Bronchiectasis	RE_476	Bronchiectasis
497	Bronchitis	RE_469	Bronchitis
498	Acute bronchospasm	RE_499.3	Bronchospasm
499	Cystic fibrosis	GE_979.2	Cystic fibrosis
500.2	Pneumoconiosis	RE_477.1	Pneumoconiosis
507	Pleurisy; pleural effusion	RE_491	Pleurisy
509.1	Respiratory failure	RE_479.3	Respiratory failure
509.5	Respiratory arrest	RE_497	Respiratory arrest
510.2	Lung transplant	SS_847.4	Lung transplant
512.1	Wheezing	RE_488.6	Wheezing
512.2	Painful respiration	SS_800.1	Chest pain on breathing
512.7	Shortness of breath	RE_488.1	Dyspnea [Shortness of breath]
512.8	Cough	RE_499.1	Cough
513.31	Apnea	RE_488.7	Apnea
513.32	Orthopnea	RE_488.11	Orthopnea
513.4	Hyperventilation	RE_488.2	Hyperventilation
513.8	Disorders of diaphragm	RE_489	Disorders of diaphragm
514	Abnormal findings examination of lungs	RE_495	Abnormal findings on diagnostic imaging of lung
514.1	Abnormal results of function study of pulmonary system	RE_496	Abnormal results of pulmonary function studies
514.2	Solitary pulmonary nodule	RE_495.1	Solitary pulmonary nodule
516	Abnormal sputum	RE_499.2	Abnormal sputum
516.1	Hemoptysis	RE_487.3	Hemoptysis
520.2	Disturbances in tooth eruption	GI_500.4	Disturbances in tooth eruption
521.1	Dental caries	GI_502.11	Dental caries
521.2	Dental abrasion, erosion and attrition	GI_502.12	Dental abrasion and erosion
522	Diseases of pulp and periapical tissues	GI_502.3	Diseases of pulp and periapical tissues
522.5	Periapical abscess	GI_502.32	Periapical abscess
523.1	Gingivitis	GI_504.1	Gingivitis
523.3	Periodontitis (acute or chronic)	GI_504.3	Periodontitis
524	Dentofacial anomalies, including malocclusion	MS_733	Dentofacial anomalies, including malocclusion
524.3	Anomalies of tooth position/malocclusion	MS_733.3	Anomalies of tooth position
525.1	Loss of teeth or edentulism	GI_502.16	Loss of teeth and edentulism
525.2	Atrophy of edentulous alveolar ridge	GI_502.2	Atrophy of edentulous alveolar ridge
526	Diseases of the jaws	MS_734	Diseases of the jaws
526.4	Temporomandibular joint disorders	MS_734.6	Temporomandibular joint disorders
526.5	Inflammatory conditions of jaw	MS_734.5	Inflammatory conditions of jaw
527.1	Hypertrophy of salivary gland	GI_506.2	Hypertrophy of salivary gland
527.2	Sialoadenitis	GI_506.3	Sialoadenitis
527.7	Disturbance of salivary secretion	GI_506.5	Disturbances of salivary secretion
528.12	Oral aphthae	GI_507.11	Recurrent oral aphthae [Recurrent aphthous stomatitis]
528.41	Cyst of the salivary gland	GI_506.6	Mucocele of salivary gland
528.5	Diseases of lips	GI_508	Diseases of lips
528.6	Leukoplakia of oral mucosa	GI_507.3	Oral leukoplakia
528.7	Sialolithiasis	GI_506.4	Sialolithiasis
529.1	Glossitis	GI_509.1	Glossitis
529.6	Glossodynia	GI_509.11	Glossodynia
530	Diseases of esophagus	GI_510	Diseases of esophagus
530.11	GERD	GI_511	Gastro-esophageal reflux disease [GERD]
530.12	Ulcer of esophagus	GI_513.1	Esophageal ulcer
530.13	Barrett's esophagus	GI_510.8	Barrett's esophagus
530.15	Eosinophilic esophagitis	GI_522.61	Eosinophilic esophagitis
530.3	Stricture and stenosis of esophagus	GI_514.1	Esophageal obstruction (Stricture and stenosis of esophagus)
530.7	Gastroesophageal laceration-hemorrhage syndrome	GI_510.7	Gastroesophageal laceration-hemorrhage syndrome [Mallory-Weiss tear]
530.9	Heartburn	GI_515	Heartburn
531	Peptic ulcer (excl. esophageal)	GI_513	Peptic ulcer
531.2	Gastric ulcer	GI_513.2	Gastric ulcer
531.3	Duodenal ulcer	GI_513.3	Duodenal ulcer
531.5	Gastrojejunal ulcer	GI_513.4	Gastrojejunal ulcer
532	Dysphagia	GI_512	Aphagia and dysphagia
535.1	Acute gastritis	GI_522.91	Acute gastritis
535.2	Atrophic gastritis	GI_522.92	Atrophic gastritis
535.6	Duodenitis	GI_522.8	Duodenitis
536.3	Gastroparesis	GI_516.4	Gastroparesis
540.1	Appendicitis	GI_518	Appendicitis
550	Abdominal hernia	GI_520.1	Hernia of the abdominal wall
550.1	Inguinal hernia	GI_520.11	Inguinal hernia
550.2	Diaphragmatic hernia	GI_520.2	Diaphragmatic hernia
550.3	Femoral hernia	GI_520.12	Femoral hernia
550.4	Umbilical hernia	GI_520.13	Umbilical hernia
550.5	Ventral hernia	GI_520.14	Ventral hernia
555	Inflammatory bowel disease and other gastroenteritis and colitis	GI_522.1	Inflammatory bowel disease
555.1	Regional enteritis	GI_522.11	Crohn's disease
555.2	Ulcerative colitis	GI_522.12	Ulcerative colitis
556	Ulceration of the lower GI tract	GI_522.7	Ulceration of the lower GI tract
556.11	Angiodysplasia of intestine (without mention of hemorrhage)	GI_517.4	Gastrointestinal angiodysplasia
557	Intestinal malabsorption (non-celiac)	GI_525	Intestinal malabsorption
557.1	Celiac disease	GI_525.1	Celiac disease
560	Intestinal obstruction without mention of hernia	GI_514.2	Intestinal obstruction
560.1	Paralytic ileus	GI_514.31	Paralytic ileus
560.2	Impaction of intestine	GI_514.21	Impaction of intestine
560.3	Peritoneal or intestinal adhesions	GI_535	Intestinal or peritoneal adhesions
561	Symptoms involving digestive system	GI_529	Symptoms involving digestive system
561.1	Diarrhea	GI_529.1	Diarrhea
561.2	Flatulence	GI_529.2	Flatulence, eructation, and gas pain
562.1	Diverticulosis	GI_523	Diverticular disease [Bowel diverticulosis]
562.2	Diverticulitis	GI_523.4	Diverticulitis
563	Constipation	GI_529.5	Constipation
564.1	Irritable Bowel Syndrome	GI_524.1	Irritable bowel syndrome
569.1	Toxic gastroenteritis and colitis	GI_522.4	Toxic gastroenteritis and colitis
571.6	Primary biliary cirrhosis	GI_542.8	Biliary cirrhosis
571.81	Portal hypertension	GI_542.4	Portal hypertension
572	Ascites (non malignant)	GI_555	Ascites
573	Other disorders of liver	GI_546	Other disorders of liver
573.1	Chronic passive congestion of liver	GI_546.4	Chronic passive congestion of liver
573.2	Liver replaced by transplant	SS_847.3	Liver transplant
573.3	Hepatomegaly	GI_546.3	Hepatomegaly
573.5	Jaundice (not of newborn)	SS_814	Jaundice
573.6	Nonspecific elevation of levels of transaminase or lactic acid dehydrogenase [LDH]	SS_823.1	Nonspecific elevation of levels of transaminase or lactic acid dehydrogenase [LDH]
573.7	Abnormal results of function study of liver	GI_545	Nonspecific abnormal results of function study of liver
573.9	Abnormal serum enzyme levels	SS_823	Abnormal serum enzyme levels
574.1	Cholelithiasis	GI_550.1	Gallstones [Cholelithiasis]
575.1	Cholangitis	GI_552.1	Cholangitis
575.2	Obstruction of bile duct	GI_552.2	Obstruction of bile duct
575.6	Cholesterolosis of gallbladder	GI_550.4	Cholesterolosis of gallbladder
577.1	Acute pancreatitis	GI_554.11	Acute pancreatitis
577.2	Chronic pancreatitis	GI_554.12	Chronic pancreatitis
577.3	Cyst and pseudocyst of pancreas	GI_554.2	Cyst and pseudocyst of pancreas
578	Gastrointestinal hemorrhage	GI_557	Gastrointestinal hemorrhage
578.1	Hematemesis	GI_557.1	Hematemesis
578.2	Blood in stool	GI_557.2	Blood in stool
578.8	Hemorrhage of rectum and anus	GI_557.8	Hemorrhage of rectum and anus
579.2	Splenomegaly	BI_174.2	Splenomegaly
579.8	Nonspecific abnormal findings in stool contents	GI_556.8	Nonspecific abnormal findings in stool contents
580.4	Renal sclerosis, NOS	GU_586.5	Renal sclerosis, unspecified
585	Renal failure	GU_582	Renal failure
585.1	Acute renal failure	GU_582.1	Acute kidney failure
585.3	Chronic renal failure [CKD]	GU_582.2	Chronic kidney disease
585.31	Renal dialysis	GU_582.3	Renal dialysis
585.32	End stage renal disease	GU_582.21	End stage renal disease [CDK, stage 5]
586	Other disorders of the kidney and ureters	GU_586	Other disorders of the kidney and ureters
586.11	Small kidney	GU_586.1	Small kidney
586.12	Vesicoureteral reflux	GU_581.34	Vesicoureteral reflux
586.2	Cyst of kidney, acquired	GU_586.2	Cyst of kidney
587	Kidney replaced by transpant	SS_847.2	Kidney transplant
588	Disorders resulting from impaired renal function	GU_588.1	Disorders resulting from impaired renal function
588.1	Renal osteodystrophy	GU_588.11	Renal osteodystrophy
588.2	Secondary hyperparathyroidism (of renal origin)	EM_208.22	Secondary hyperparathyroidism
589	Abnormal results of function study of kidney	GU_588.2	Abnormal results of function study of kidney
590	Pyelonephritis	GU_581.1	Acute pyelonephritis
591	Urinary tract infection	GU_591	Urinary tract infection [UTI]
592	Cystitis and urethritis	GU_592	Cystitis and urethritis
592.1	Cystitis	GU_592.1	Cystitis
592.11	Acute cystitis	GU_592.11	Acute cystitis
592.12	Chronic cystitis	GU_592.12	Chronic cystitis
592.2	Urethritis and urethral syndrome	GU_592.2	Urethritis
592.21	Urethral syndrome	GU_592.21	Urethral syndrome
592.3	Urethral stricture due to infecton	GU_592.3	Urethral stricture due to infecton
593	Hematuria	GU_593	Hematuria
593.1	Gross hematuria	GU_593.1	Gross hematuria
593.2	Microscopic hematuria	GU_593.2	Microscopic hematuria
594	Urinary calculus	GU_585	Kidney stone disease
594.8	Renal colic	GU_585.1	Renal colic
595	Hydronephrosis	GU_581.31	Hydronephrosis
596	Other disorders of bladder	GU_596	Other disorders of bladder
596.1	Bladder neck obstruction	GU_596.1	Bladder neck obstruction
597	Other disorders of urethra and urinary tract	GU_597	Other disorders of urethra and urinary tract
597.1	Urethral stricture (not specified as infectious)	GU_597.1	Urethral stricture
597.8	Urethral hypermobility/ISD	GU_597.8	Urethral hypermobility/ISD
599	Other symptoms/disorders or the urinary system	GU_599	Other symptoms/disorders or the urinary system
599.2	Retention of urine	GU_594.1	Retention of urine
599.3	Dysuria	GU_594.2	Dysuria
599.4	Urinary incontinence	GU_594.3	Urinary incontinence and enuresis
599.5	Frequency of urination and polyuria	GU_594.4	Frequency of urination and polyuria
599.6	Oliguria and anuria	GU_594.5	Oliguria and anuria
599.7	Urethral discharge	GU_599.7	Urethral discharge
600	Hyperplasia of prostate	GU_602.1	Benign prostatic hyperplasia
601	Inflammatory diseases of prostate	GU_602.5	Inflammatory diseases of prostate
601.1	Prostatitis	GU_602.51	Prostatitis
601.11	Acute prostatitis	GU_602.511	Acute prostatitis
601.12	Chronic prostatitis	GU_602.512	Chronic prostatitis
601.3	Orchitis and epididymitis	GU_603.5	Orchitis and epididymitis
601.4	Balanoposthitis	GU_604.5	Balanoposthitis
602	Other disorders of prostate	GU_602	Disorders of prostate
602.3	Dysplasia of prostate	GU_602.3	Dysplasia of prostate
603.1	Hydrocele	GU_603.1	Hydrocele
603.2	Spermatocele	GU_603.2	Spermatocele
604	Disorders of penis	GU_604	Disorders of penis
604.1	Redundant prepuce and phimosis/BXO	GU_604.1	Redundant prepuce and phimosis
604.3	Peyronie's disease	GU_604.3	Peyronie's disease
605	Erectile dysfunction [ED]	GU_605.1	Male erectile dysfunction*
608	Other disorders of male genital organs	GU_608	Other disorders of male genital organs
609.1	Infertility, male	GU_609	Male infertility
610	Benign mammary dysplasias	GU_610	Benign mammary dysplasias
610.1	Cystic mastopathy	GU_610.1	Cystic mastopathy
610.2	Fibroadenosis of breast	GU_610.2	Fibroadenosis of breast
610.3	Fibrosclerosis of breast	GU_610.3	Fibrosclerosis of breast
610.4	Benign neoplasm of breast	CA_140	Benign neoplasm of the breast
611.1	Abnormal mammogram	CA_142.2	Abnormal mammogram
611.11	Mammographic microcalcification	CA_142.21	Mammographic microcalcification
611.3	Lump or mass in breast	CA_142.1	Lump or mass in breast
612	Breast conditions, congenital or relating to hormones	GU_612.2	Breast conditions, congenital or relating to hormones
612.1	Galactorrhea	GU_612.21	Galactorrhea
612.2	Hypertrophy of breast (Gynecomastia)	GU_612.22	Hypertrophy of breast (Gynecomastia)
612.3	Congenital anomalies of breast	CM_771.4	Congenital anomalies of breast
613	Other nonmalignant breast conditions	GU_612	Other nonmalignant breast conditions
613.1	Inflammatory disease of breast	GU_612.1	Inflammatory disease of breast
613.5	Mastodynia	GU_612.5	Mastodynia
613.7	Other signs and symptoms in breast	GU_612.7	Other signs and symptoms in breast
613.8	Other specified disorders of breast	GU_612.8	Other specified disorders of breast
614	Inflammatory diseases of female pelvic organs	GU_614	Inflammatory diseases of female pelvic organs
614.1	Pelvic peritoneal adhesions, female (postoperative) (postinfection)	GU_614.1	Pelvic peritoneal adhesions, female (postoperative) (postinfection)
614.3	Pelvic inflammatory disease (PID)	GU_614.3	Pelvic inflammatory disease (PID)
614.31	Acute inflammatory pelvic disease	GU_614.31	Acute inflammatory pelvic disease
614.32	Chronic inflammatory pelvic disease	GU_614.32	Chronic inflammatory pelvic disease
614.4	Inflammatory diseases of uterus, except cervix	GU_614.4	Inflammatory diseases of uterus, except cervix
614.5	Inflammatory disease of cervix, vagina, and vulva	GU_614.5	Inflammatory disease of cervix, vagina, and vulva
614.51	Cervicitis and endocervicitis	GU_614.51	Cervicitis and endocervicitis
614.52	Vaginitis and vulvovaginitis	GU_614.52	Vaginitis and vulvovaginitis
614.53	Cyst or abscess of Bartholin's gland	GU_614.53	Cyst or abscess of Bartholin's gland
614.54	Abscess or ulceration of vulva	GU_614.54	Abscess or ulceration of vulva
615	Endometriosis	GU_615	Endometriosis
618	Genital prolapse	GU_623	Pelvic organ prolapse and fistulas
618.2	Uterine/Uterovaginal prolapse	GU_623.1	Uterine/Uterovaginal prolapse
618.5	Prolapse of vaginal vault after hysterectomy	GU_623.5	Pelvic muscle wasting
618.6	Vaginal enterocele, congenital or acquired	GU_623.6	Vaginal enterocele, congenital or acquired
619.1	Noninflammatory disorders of ovary, fallopian tube, and broad ligament	GU_619	Noninflammatory disorders of ovary, fallopian tube, and broad ligament
619.2	Disorders of uterus, NEC	GU_616	Disorders of uterus, except cervix
619.3	Noninflammatory disorders of cervix	GU_617	Noninflammatory disorders of cervix
619.4	Noninflammatory disorders of vagina	GU_618	Noninflammatory disorders of vagina
619.5	Noninflammatory disorders of vulva and perineum	GU_620	Noninflammatory disorders of vulva and perineum
620	Dysplasia of female genital organs	GU_621	Dysplasia of female genital organs
620.1	Dysplasia of cervix	GU_621.1	Dysplasia of cervix
621	Endometrial hyperplasia	GU_616.1	Endometrial hyperplasia
622	Polyp of female genital organs	GU_622	Polyp of female genital organs
622.1	Polyp of corpus uteri	GU_622.1	Polyp of corpus uteri
622.2	Mucous polyp of cervix	GU_622.2	Mucous polyp of cervix
624	Symptoms involving female genital tract	GU_624	Symptoms involving female genital tract
624.1	Dystrophy of female genital tract	GU_624.1	Dystrophy of female genital tract
624.2	Atrophy of female genital tract	GU_624.2	Acquired atrophy of ovary and fallopian tube
625	Pain and other symptoms associated with female genital organs	GU_625	Pain and other symptoms associated with female genital organs
625.1	Dyspareunia	GU_625.1	Dyspareunia
626	Disorders of menstruation and other abnormal bleeding from female genital tract	GU_626	Disorders of menstruation and other abnormal bleeding from female genital tract
626.1	Irregular menstrual cycle/bleeding	GU_626.1	Irregular menstrual cycle/bleeding
626.11	Absent or infrequent menstruation	GU_626.111	Amenorrhea
626.12	Excessive or frequent menstruation	GU_626.16	Excessive menstruation
626.13	Irregular menstrual cycle	GU_626.13	Irregular menstrual cycle
626.14	Irregular menstrual bleeding	GU_626.11	Oligomenorrhea
626.15	Infertility, female, associated with anovulation	GU_629.1	Female infertility associated with anovulation
626.2	Dysmenorrhea	GU_626.2	Dysmenorrhea
626.21	Mittelschmerz	GU_626.3	Mittelschmerz
626.4	Premenstrual tension syndromes	MB_286.3	Premenstrual dysphoric disorder
626.8	Infertility, female	GU_629	Female infertility
627	Menopausal and postmenopausal disorders	GU_627	Menopausal and postmenopausal disorders
627.1	Postmenopausal bleeding	GU_627.1	Postmenopausal bleeding
627.2	Symptomatic menopause	GU_627.2	Symptomatic menopause
627.3	Postmenopausal atrophic vaginitis	GU_618.3	Atrophic vaginitis
627.5	Premature menopause and other ovarian failure	EM_214.11	Premature menopause
628	Ovarian cyst	GU_619.2	Ovarian cyst
634.3	Ectopic pregnancy	PP_901.1	Ectopic pregnancy
636.1	Threatened premature labor	PP_903.2	Threatened premature labor
636.2	Early onset of delivery	PP_903.1	Preterm labor with preterm delivery
636.3	Hemorrhage in early pregnancy	PP_904.1	Hemorrhage in early pregnancy
636.8	Cervical incompetence	GU_617.1	Incompetence of cervix uteri
642.1	Preeclampsia and eclampsia	PP_908.1	Preeclampsia and eclampsia
643	Excessive vomiting in pregnancy	PP_911	Excessive vomiting in pregnancy
643.1	Hyperemesis gravidarum	PP_911.1	Hyperemesis gravidarum
644	Anemia during pregnancy	PP_914	Anemia in pregnancy
647	Infectious and parasitic complications affecting pregnancy	PP_916	Maternal infections and carrier state in pregnancy
649	Other conditions or status of the mother complicating pregnancy, childbirth, or the puerperium	PP_938	Other conditions or status of the mother complicating pregnancy, childbirth, or the puerperium
649.1	Diabetes or abnormal glucose tolerance complicating pregnancy	PP_909	Diabetes mellitus or abnormal glucose in pregnancy, childbirth, and the puerperium
653	Problems associated with amniotic cavity and membranes	PP_920	Problems associated with amniotic cavity and membranes
654.2	Rhesus isoimmunization in pregnancy	PP_935	Rhesus isoimmunization affecting management of mother
655	Known or suspected fetal abnormality affecting management of mother	PP_932	Known or suspected fetal abnormality affecting management of mother
655.1	Abnormality in fetal heart rate or rhythm	PP_932.1	Abnormality in fetal heart rate or rhythm
656.1	Isoimmunization of fetus or newborn	NB_858	Hemolytic Disease of the Newborn
656.2	Respiratory conditions of fetus and newborn	NB_854	Respiratory conditions of fetus and newborn
656.22	Interstitial emphysema and related conditions of newborn	NB_854.2	Interstitial emphysema and related conditions of newborn
656.4	Hemorrhage of fetus or newborn	NB_857	Neonatal hemorrhages
656.5	Hematological disorders of newborn	NB_860	Hematological disorders of newborn
656.6	Perinatal disorders of digestive system	NB_865	Neonatal disorders of digestive system
656.8	Perinatal jaundice	NB_859	Perinatal jaundice
657	Infections specific to the perinatal period	NB_856	Infections in newborn
663	Umbilical cord complications during labor and delivery	PP_947	Umbilical cord complications
665	Obstetrical/birth trauma	NB_880	Birth trauma
669	Complications of labor and delivery NEC	PP_949	Complications of labor and delivery NEC
671	Venous/cerebrovascular complications embolism in pregnancy and the puerperium	PP_912	Venous complications in pregnancy
674	Other complications of the puerperium NEC	PP_952	Other complications of the puerperium NEC
676	Other disorders of the breast associated with childbirth and disorders of lactation	PP_954	Disorders of the breast associated with childbirth and disorders of lactation
681	Superficial cellulitis and abscess	DE_660.6	Cellulitis and abscess
686.1	Carbuncle and furuncle	DE_660.4	Carbuncle and furuncle
686.2	Impetigo	DE_660.21	Impetigo
686.3	Pilonidal cyst	DE_682.2	Pilonidal cyst
686.4	Pyogenic granuloma	DE_688.3	Pyogenic granuloma of skin and subcutaneous tissue
686.5	Pyoderma	DE_679.5	Pyoderma
687.1	Rash and other nonspecific skin eruption	DE_679.1	Rash and other nonspecific skin eruption
687.3	Changes in skin texture	DE_679.6	Changes in skin texture
687.4	Disturbance of skin sensation	NS_351	Disturbances of skin sensation
690.1	Seborrheic dermatitis	DE_668.2	Seborrheic dermatitis
691.1	Ichthyosis congenita	GE_977.1	Congenital ichthyosis
691.3	Congenital pigmentary anomalies of skin	CM_771.11	Congenital pigmentary anomalies of skin
694.1	Vitiligo	DE_674.11	Vitiligo
694.3	Vascular disorders of skin	DE_687	Vascular disorders of the skin
695	Erythematous conditions	DE_667	Erythematous conditions
695.1	Toxic erythema	DE_667.4	Toxic erythema
695.21	Dermatitis herpetiformis	DE_663.3	Dermatitis herpetiformis
695.3	Rosacea	DE_662	Rosacea
695.4	Lupus (localized and systemic)	MS_700.1	Lupus
695.41	Cutaneous lupus erythematosus	MS_700.12	Cutaneous lupus erythematosus
695.42	Systemic lupus erythematosus	MS_700.11	Systemic lupus erythematosus [SLE]
695.81	Erythema nodosum	DE_665	Erythema nodosum
696.2	Parapsoriasis	DE_664.3	Parapsoriasis
696.3	Pityriasis	DE_664.2	Pityriasis
696.4	Psoriasis	DE_664.4	Psoriasis
696.41	Psoriasis vulgaris	DE_664.41	Psoriasis vulgaris*
696.42	Psoriatic arthropathy	DE_664.42	Psoriatic arthropathy
697	Sarcoidosis	DE_688.1	Sarcoidosis
698	Pruritus and related conditions	DE_679.4	Pruritus
700	Corns and callosities	DE_680.1	Corns and callosities
701.1	Keratoderma, acquired	DE_680.2	Keratoderma
701.2	Scar conditions and fibrosis of skin	DE_676.2	Scar conditions and fibrosis of skin
701.3	Circumscribed scleroderma	DE_675.1	Circumscribed scleroderma
701.4	Keloid scar	DE_676.1	Hypertrophic scar [Keloid scar]
701.6	Acquired acanthosis nigricans	DE_680.5	Acanthosis nigricans
702.1	Actinic keratosis	DE_672.21	Actinic keratosis
702.2	Seborrheic keratosis	DE_670	Seborrheic keratosis
703.1	Ingrowing nail	DE_683.1	Ingrowing nail
704	Diseases of hair and hair follicles	DE_684	Diseases of hair and hair follicles
704.1	Alopecia	DE_684.1	Alopecia
704.11	Alopecia Areata	DE_684.11	Alopecia Areata
704.12	Telogen effluvium	DE_684.12	Telogen effluvium
704.2	Hirsutism	DE_684.21	Hirsutism*
705	Disorders of sweat glands	DE_685	Disorders of sweat glands
705.1	Dyshidrosis	DE_685.1	Dyshidrosis
705.3	Hidradenitis	DE_669.3	Hidradenitis suppurativa
705.8	Hyperhidrosis	DE_685.8	Hyperhidrosis
706.1	Acne	DE_682.4	Acne
706.2	Sebaceous cyst	DE_682.11	Sebaceous cyst [Epidermal cyst]
707	Chronic ulcer of skin	DE_686	Chronic ulcer of skin
707.1	Decubitus ulcer	DE_686.1	Pressure ulcer
709	Diffuse diseases of connective tissue	MS_700	Diffuse diseases of connective tissue
709.2	Sicca syndrome	MS_700.2	Sicca syndrome [Sjogren syndrome]
709.3	Systemic sclerosis	MS_700.3	Systemic sclerosis
709.4	Polymyositis	MS_700.43	Polymyositis
709.5	Dermatomyositis	MS_700.42	Dermatomyositis
710	Osteomyelitis, periostitis, and other infections involving bone	MS_701	Osteomyelitis, periostitis, and other infections involving bone
710.1	Osteomyelitis	MS_701.1	Osteomyelitis
710.11	Acute osteomyelitis	MS_701.11	Acute/subacute osteomyelitis
710.12	Chronic osteomyelitis	MS_701.12	Chronic osteomyelitis
711.1	Pyogenic arthritis	MS_702.1	Pyogenic arthritis [Septic arthritis]
711.2	Reiter's disease	MS_702.2	Reiter's disease [Reactive arthritis]
711.3	Behcet's syndrome	DE_669.2	Behcet's syndrome
714	Rheumatoid arthritis and other inflammatory polyarthropathies	MS_705	Rheumatoid arthritis and other inflammatory polyarthropathies
714.1	Rheumatoid arthritis	MS_705.1	Rheumatoid arthritis
714.2	Juvenile rheumatoid arthritis	MS_705.2	Juvenile rheumatoid arthritis [JRA/JIA]
715	Other inflammatory spondylopathies	MS_706	Inflammatory spondylopathies
715.1	Sacroiliitis NEC	MS_706.1	Sacroiliitis
715.2	Ankylosing spondylitis	MS_706.2	Ankylosing spondylitis
715.3	Spinal enthesopathy	MS_706.3	Spinal enthesopathy
716	Other arthropathies	MS_707	Other arthropathies
716.3	Kaschin-Beck disease	MS_707.3	Kaschin-Beck disease
716.8	Palindromic rheumatism	MS_705.4	Palindromic rheumatism
717	Polymyalgia Rheumatica	MS_705.3	Polymyalgia rheumatica
720	Spinal stenosis	MS_715.4	Spinal stenosis
722	Intervertebral disc disorders	MS_716	Intervertebral disc disorder
722.1	Displacement of intervertebral disc	MS_716.3	Spinal disc displacement (herniation)
722.3	Schmorl's nodes	MS_716.1	Schmorl's nodes
722.6	Degeneration of intervertebral disc	MS_716.2	Degenerative disc disease
723.1	Torticollis	NS_324.314	Torticollis
726.3	Bursitis	MS_721.5	Bursitis
727.1	Synovitis and tenosynovitis	MS_721.1	Synovitis and tenosynovitis
727.7	Contracture of tendon (sheath)	MS_719.91	Contracture of tendon
727.8	Plica syndrome	MS_721.3	Plica syndrome
728.7	Fasciitis	MS_722	Fasciopathy
728.71	Contracture of palmar fascia [Dupuytren's disease]	MS_722.4	Palmar fascial fibromatosis [Dupuytren]
729.3	Panniculitis	MS_724.4	Panniculitis
731.1	Osteitis deformans [Paget's disease of bone]	MS_727.3	Osteitis deformans [Paget's disease of bone]
732.1	Juvenile osteochondrosis	MS_725	Osteochondrosis
732.7	Osteochondritis dissecans	MS_728.2	Osteochondritis dissecans
733.2	Cyst of bone	MS_727.5	Cyst of bone
733.4	Aseptic necrosis of bone	MS_727.1	Osteonecrosis
733.6	Costochondritis	MS_728.3	Costochondritis [Tietze's disease]
733.9	Chondromalacia	MS_728.1	Chondromalacia
735.1	Flat foot	MS_710.41	Flat foot [pes planus]
735.21	Hammer toe (acquired)	MS_709.24	Hammer toe
735.23	Hallux rigidus	MS_709.22	Hallux rigidus
735.3	Hallux valgus (Bunion)	MS_709.21	Hallux valgus (Bunion)
736.2	Acquired deformities of finger	MS_709.1	Acquired deformities of fingers
737.1	Kyphosis (acquired)	MS_714.1	Kyphosis
737.2	Lordosis (acquired)	MS_714.2	Lordosis
738	Other acquired musculoskeletal deformity	MS_729	Other acquired musculoskeletal deformity
739	Contracture of joint	MS_719.92	Contracture of joint
740	Osteoarthrosis	MS_708	Osteoarthritis
740.2	Osteoarthrosis, generalized	MS_708.11	Generalized osteoarthritis
741.1	Ankylosis of joint	MS_712.4	Ankylosis of joint
741.2	Stiffness of joint	MS_713.4	Stiffness of joint
741.3	Difficulty in walking	NS_325.2	Difficulty walking
741.5	Hemarthrosis	MS_713.1	Hemarthrosis
741.6	Villonodular synovitis	MS_707.1	Villonodular synovitis
742.1	Loose body in joint	MS_712.1	Loose body in joint
742.8	Articular cartilage disorder	MS_712.3	Articular cartilage disorder
743.1	Osteoporosis	MS_726.1	Osteoporosis
743.2	Pathologic fracture	MS_745.9	Pathological fracture
743.4	Stress fracture	MS_745.8	Stress fracture
745	Pain in joint	MS_713.3	Pain in joint
747.1	Cardiac congenital anomalies	CM_763	Congenital anomalies of the heart
747.13	Congenital anomalies of great vessels	CM_763.1	Congenital malformations of great arteries
748	Anomalies of respiratory system, congenital	CM_762	Congenital malformations of respiratory system
749	Congenital anomalies of face and neck	CM_753	Congenital malformations of face and neck
749.1	Cleft palate	CM_754.11	Cleft palate
750	Digestive congenital anomalies	CM_758	Congenital malformations of digestive system
750.14	Congenital anomalies of esophagus	CM_757.1	Congenital malformations of esophagus
750.15	Congenital anomalies of stomach	CM_757.2	Congenital malformation of stomach
750.21	Congenital anomalies of intestine	CM_758.1	Congenital malformations of intestine
750.5	Congenital hypertrophic pyloric stenosis	CM_757.21	Congenital hypertrophic pyloric stenosis
751.1	Congenital anomalies of genital organs	CM_760	Congenital anomalies of genital organs
751.11	Congenital anomalies of female genital organs	CM_760.1	Congenital malformations of female genitalia
751.12	Congenital anomalies of male genital organs	CM_760.2	Congenital congenital malformations of male genital organs
751.2	Congenital anomalies of urinary system	CM_761	Congenital malformations of the urinary system
751.21	Cystic kidney disease	CM_761.13	Cystic kidney disease
752	Nervous system congenital anomalies	CM_750	Congenital malformations of nervous system
752.1	Neural tube defects	CM_750.2	Neural tube defects and congenital disorders of the spinal cord
752.11	Spina bifida	CM_750.21	Spina bifida
753	Congenital anomalies of the eye	CM_751	Congenital anomalies of eye
753.1	Congenital cataract and lens anomalies	CM_751.21	Congenital lens anomalies
753.2	Congenital anomalies of posterior segment of eye	CM_751.3	Congenital malformations of posterior segment of eye
754	Congenital musculoskeletal deformities of spine	CM_769	Congenital malformations of spine
754.2	Spondylolisthesis, congenital	CM_769.7	Congenital spondylolisthesis
755	Congenital anomalies of limbs	CM_767	Congenital anomalies of limbs
755.1	Congenital deformities of feet	CM_766	Congenital deformities of feet
755.61	Congenital hip dysplasia and deformity	CM_765	Congenital deformities of hip
756.21	Pectus excavatum	CM_768.11	Pectus excavatum
756.22	Pectus carinatum	CM_768.12	Pectus carinatum
756.5	Congenital osteodystrophies	CM_770.5	Congenital osteodystrophies
757	Congenital anomalies of the integument	CM_771	Congenital malformations of integument
758.1	Chromosomal anomalies	GE_960	Chromosomal anomalies
760	Back pain	MS_718	Back pain
761	Cervicalgia	MS_718.2	Cervicalgia
764	Sciatica	MS_718.5	Sciatica
767	Cervicocranial/Cervicobrachial syndrome	MS_717.1	Cervicocranial syndrome
772.1	Muscular wasting and disuse atrophy	MS_719.6	Muscle wasting and atrophy
772.2	Spasm of muscle	MS_719.11	Spasm of muscle
772.3	Muscle weakness	SS_807.21	Muscle weakness (generalized)
772.4	Rhabdomyolysis	MS_719.8	Rhabdomyolysis
772.6	Facial weakness	NS_334.23	Facial weakness
773	Pain in limb	SS_809.3	Pain in limb
781.1	Loss of height	MS_730.4	Loss of height
781.2	Abnormal posture	NS_350.4	Abnormal posture
782.3	Edema	SS_812	Edema
783	Fever of unknown origin	SS_805	Fever
785	Abdominal pain	GI_527	Abdominal pain
788	Syncope and collapse	SS_808	Syncope and collapse
789	Nausea and vomiting	GI_528	Nausea and vomiting
790.1	Elevated sedimentation rate	SS_820	Elevated erythrocyte sedimentation rate
790.8	Elevated C-reactive protein (CRP)	SS_825	Elevated C-reactive protein (CRP)
790.9	Abnormal arterial blood gases	SS_829.1	Abnormal blood-gas level
791	Gangrene	ID_091	Gangrene
792.1	Papanicolaou smear of cervix or vagina with atypical squamous cells	SS_834.1	Abnormal Papanicolaou smear
793	Nonspecific abnormal findings on radiological and other examination of musculoskeletal system	MS_732	Nonspecific abnormal findings on radiological and other examination of musculoskeletal system
795	Other and nonspecific abnormal cytological, histological and immunological findings	SS_822	Other and nonspecific abnormal cytological, histological and immunological findings
795.8	Abnormal tumor markers	SS_822.8	Abnormal tumor markers
795.81	Elevated carcinoembryonic antigen [CEA]	SS_822.81	Elevated carcinoembryonic antigen [CEA]
795.82	Elevated cancer antigen 125 [CA 125]	SS_822.82	Elevated cancer antigen 125 [CA 125]
796	Elevated prostate specific antigen [PSA]	GU_602.4	Elevated prostate specific antigen [PSA]
797	Shock	SS_810	Shock
797.1	Cardiogenic shock	SS_810.2	Cardiogenic shock
798	Malaise and fatigue	SS_807	Malaise and fatigue
798.1	Chronic fatigue syndrome	SS_807.1	Chronic fatigue syndrome
800	Fracture of lower limb	MS_745.1	Fracture of lower limb
802	Fracture of pelvis	MS_745.2	Fracture of pelvis
803	Fracture of upper limb	MS_745.3	Fracture of upper limb
804	Fracture of hand or wrist	MS_745.5	Fracture of hand or wrist
830	Dislocation	MS_740	Dislocation
836	Traumatic arthropathy	MS_707.2	Traumatic arthropathy
840	Sprains and strains	MS_741	Sprains and strains
840.2	Rotator cuff (capsule) sprain	MS_741.14	Rotator cuff (capsule) sprain
930	Allergic reaction to food	SS_840.1	Food allergy
938.1	Acute dermatitis due to solar radiation	DE_672.11	Acute dermatitis due to solar radiation
947	Urticaria	DE_666	Urticaria
994.1	Systemic inflammatory response syndrome (SIRS)	ID_092.1	Systemic inflammatory response syndrome
994.2	Sepsis	ID_092.2	Sepsis
994.21	Septic shock	SS_810.1	Septic shock
